# Supplementary material for: Gene Expression Signatures of Porcine Bone Marrow-Derived Antigen-Presenting Cells Infected with Classical Swine Fever Virus
Source: Viruses. 2025 Jan 24;17(2):160. doi: 10.3390/v17020160 (PMC11860178; doi:10.3390/v17020160)
Supplement: Supplementary file 1 [file viruses-17-00160-s001.zip]

Archive with 6 entries (6 files):
- Figure S1.tiff
- Table S1.pdf
- Table S2.xlsx
- Table S3.xlsx
- Table S4.xlsx
- Table S5.xlsx
