# Supplementary material for: Gene Expression Signatures of Porcine Bone Marrow-Derived Antigen-Presenting Cells Infected with Classical Swine Fever Virus
Source: Viruses. 2025 Jan 24;17(2):160. doi: 10.3390/v17020160 (PMC11860178; doi:10.3390/v17020160)
Supplement: Supplementary file 1 [file viruses-17-00160-s001.zip › Table S2.xlsx]

## Sheet: Summary_TrimmedReads
Experimental group	Sample	FastQC_percent_duplicates	FastQC_percent_gc	FastQC_avg_sequence_length	Reads before filtering	Reads after filterinfg	FastQC_percent_fails
Group B (vPdR-H30K-5U)	Pig1_DAT-ATTATCGA_read1_paired	60.7866	49	103.894	24944392	24440192	9.09091
Group B (vPdR-H30K-5U)	Pig1_DAT-ATTATCGA_read2_paired	56.2483	50	101.647	24944392	24440192	9.09091
Group C (control)	Pig1_NTT-AACCTGCC_read1_paired	56.4579	48	103.764	21691186	21175771	9.09091
Group C (control)	Pig1_NTT-AACCTGCC_read2_paired	51.5178	49	100.169	21691186	21175771	9.09091
Group A (vPdR-36U)	Pig1_WTT-ACCGCGTT_read1_paired	59.3915	49	103.813	24098431	23520579	9.09091
Group A (vPdR-36U)	Pig1_WTT-ACCGCGTT_read2_paired	54.2916	49	100.641	24098431	23520579	9.09091
Group B (vPdR-H30K-5U)	Pig2_DCC-GGCGGTAT_read1_paired	67.9824	49	103.303	19511418	19090686	9.09091
Group B (vPdR-H30K-5U)	Pig2_DCC-GGCGGTAT_read2_paired	61.6569	49	98.7191	19511418	19090686	9.09091
Group C (control)	Pig2_NGG-CAACGAGG_read1_paired	60.5934	49	103.681	26503475	25892328	9.09091
Group C (control)	Pig2_NGG-CAACGAGG_read2_paired	54.7602	50	99.2755	26503475	25892328	9.09091
Group A (vPdR-36U)	Pig2_WGG-CGTTAATG_read1_paired	60.9696	49	104.212	27632211	27062726	9.09091
Group A (vPdR-36U)	Pig2_WGG-CGTTAATG_read2_paired	55.1867	50	100.414	27632211	27062726	9.09091
Group B (vPdR-H30K-5U)	Pig3_DAA-TTGACTAG_read1_paired	59.297	49	103.504	22639216	22120454	9.09091
Group B (vPdR-H30K-5U)	Pig3_DAA-TTGACTAG_read2_paired	54.1277	50	99.5873	22639216	22120454	9.09091
Group C (control)	Pig3_NCC-GTATACCA_read1_paired	60.2605	50	103.732	23453693	22934813	9.09091
Group C (control)	Pig3_NCC-GTATACCA_read2_paired	55.6693	50	100.944	23453693	22934813	9.09091
Group A (vPdR-36U)	Pig3_WCA-TCGCATGC_read1_paired	58.9781	49	103.362	24484044	23874157	9.09091
Group A (vPdR-36U)	Pig3_WCA-TCGCATGC_read2_paired	52.8658	50	97.6937	24484044	23874157	9.09091
