# Supplementary material for: Gene Expression Signatures of Porcine Bone Marrow-Derived Antigen-Presenting Cells Infected with Classical Swine Fever Virus
Source: Viruses. 2025 Jan 24;17(2):160. doi: 10.3390/v17020160 (PMC11860178; doi:10.3390/v17020160)
Supplement: Supplementary file 1 [file viruses-17-00160-s001.zip › Table S3.xlsx]

## Sheet: Control-vs-Infectado_vPdR_36U
ENSEMBL	Gene_Symbol	baseMean	log2FoldChange	lfcSE	stat	pvalue	padj
ENSSSCG00000000019	NUP50	1940.46270001655	0.210225092526057	0.0722661165028767	2.90904095445185	0.00362539364264424	0.0465278661700233
ENSSSCG00000000022	RTL6	658.70641974178	0.322068607696325	0.103151069124425	3.12230023818593	0.00179443836460811	0.0291050962922556
ENSSSCG00000000068	EP300	3995.3851680941	0.235875273237706	0.074576007489807	3.16288416579482	0.00156214474580327	0.0265947940477747
ENSSSCG00000000137	NCF4	557.761384708205	-0.515109885561877	0.129729591239138	-3.97064293999311	7.16789359277495e-05	0.0026892196313085
ENSSSCG00000000142	FOXRED2	81.5047709164849	-0.682086942327022	0.224098348196099	-3.0436946448626	0.00233692209407341	0.0346495910993738
ENSSSCG00000000217	RACGAP1	406.736077977227	0.653955611516561	0.125221019152683	5.22241086952971	1.7660856992124e-07	2.1603275381095e-05
ENSSSCG00000000265	ESPL1	130.708512834076	0.628193548794575	0.194734046233697	3.22590507897468	0.00125574996094919	0.0229692707031563
ENSSSCG00000000368	MMP19	980.750710265586	0.312491338724037	0.0886339608655161	3.5256388823487	0.000422462599716924	0.0102288212545894
ENSSSCG00000000399	TIMELESS	53.9213242788793	0.917546869363045	0.290900407298277	3.15416151487967	0.00160959976565202	0.0270237665540034
ENSSSCG00000000458	MON2	1580.00946579222	0.296958213325064	0.0878009897980562	3.38217386851871	0.000719146123077764	0.0151072145318465
ENSSSCG00000000466	XPOT	237.951719094769	-0.55856839548756	0.168645324897982	-3.31208941502204	0.000926019437596745	0.0183068118782804
ENSSSCG00000000522	NAP1L1	4047.22096031056	-0.271354383119282	0.0746977800883431	-3.63269675214389	0.000280474565884611	0.00767741917758273
ENSSSCG00000000549	PPFIBP1	644.022304733957	0.45735949672499	0.100727312350508	4.54057083478494	5.61021259415446e-06	0.00035230335023078
ENSSSCG00000000647	OLR1	1543.11401582814	-1.07978672256569	0.259856267098322	-4.15532299691324	3.24828331965308e-05	0.00145590042071321
ENSSSCG00000000648	CLEC7A	1811.38512202453	-0.240965614645966	0.0760035470591153	-3.17045222190149	0.00152201860584487	0.0262098027255463
ENSSSCG00000000656	CLEC2B	776.767219912309	-0.525317529111949	0.131310252039188	-4.00058274928277	6.31866863909527e-05	0.00245695780890383
ENSSSCG00000000657	NA	419.147571617825	-0.745422214014887	0.113194399464227	-6.58532769768756	4.53883184010027e-11	1.56763242053816e-08
ENSSSCG00000000660	A2M	2198.82823993502	-0.612404947585853	0.0948225882283783	-6.45842893584478	1.05795522128599e-10	3.26936004304246e-08
ENSSSCG00000000697	CHD4	3854.51284885246	0.258846713315638	0.0780050272834556	3.318333732197	0.000905562172789399	0.0179932598901284
ENSSSCG00000000804	ANO6	8845.99320116428	0.207241895691308	0.0712345020991412	2.90929099782122	0.00362249506627663	0.0465278661700233
ENSSSCG00000000838	SLC41A2	575.419825932921	0.416058835505442	0.112216299444907	3.70765064935782	0.000209190971955285	0.00614132395917728
ENSSSCG00000000839	ALDH1L2	1299.27331186077	-0.459292362168265	0.0945544589137307	-4.85743736937158	1.18914733112744e-06	9.7651448317689e-05
ENSSSCG00000000849	HSP90B1	9612.6201575152	0.240925480447378	0.068450878549597	3.51968426925028	0.000432060791483109	0.0103969054802995
ENSSSCG00000000864	CHPT1	1560.94282044779	-0.264896427065179	0.081917027848908	-3.23371628611536	0.00122190774901672	0.0226322755468506
ENSSSCG00000000874	GAS2L3	402.238794157887	0.501443856004378	0.134135446822567	3.73833962522734	0.000185239599323829	0.00568387200366712
ENSSSCG00000000884	APAF1	1543.88178219872	0.33097346580593	0.089418828736907	3.70138449005789	0.000214426266698407	0.00626370062149103
ENSSSCG00000000950	E2F7	94.0806473823899	1.26280171030147	0.228222432258929	5.53320590707211	3.14429984368466e-08	5.20049479780126e-06
ENSSSCG00000000981	CRELD2	211.354340223298	0.426148035686142	0.146327388360121	2.91229168006036	0.00358787431340255	0.0462485269618948
ENSSSCG00000001009	RIPK1	3093.40381129534	0.211017375653912	0.0692277340523224	3.0481623953548	0.00230245463814501	0.0343991409869426
ENSSSCG00000001156	ZNF322	2558.43435014476	0.225671720492974	0.0724301773163237	3.11571404150234	0.00183500122908354	0.0295994772433077
ENSSSCG00000001379	TUBB	10249.6160424147	0.207871265335024	0.0716310696556322	2.90197069978669	0.00370823222065204	0.0471877236321592
ENSSSCG00000001392	TCF19	81.8431116244959	1.08529052957527	0.254048733804341	4.27197771594141	1.93746941675196e-05	0.000944054081365903
ENSSSCG00000001396	NA	712.714233347114	-0.417915539586417	0.0986995148011262	-4.23422081079621	2.29345513152761e-05	0.00108596950038422
ENSSSCG00000001404	NA	317.467926733944	0.454287956484058	0.141644044976888	3.20725065821288	0.00134010174855568	0.0240225344104196
ENSSSCG00000001456	NA	14735.1106592196	-0.229075716732972	0.0780266152050727	-2.93586638521876	0.00332617557654276	0.0442848977271447
ENSSSCG00000001457	SLA-DQB1	12200.4104847843	-0.248056797448788	0.08501246862281	-2.91788724015751	0.0035241176392535	0.0458421233095786
ENSSSCG00000001469	SLA-DMB	5802.48309371215	-0.261139680088413	0.0739052981783475	-3.53343652654284	0.000410194573150258	0.0100352393177156
ENSSSCG00000001470	SLA-DMA	2910.85898388246	-0.315560447874641	0.0927706909816905	-3.4015101594632	0.000670146376154703	0.0143604541882932
ENSSSCG00000001539	PPARD	2163.30248512418	0.223792868659102	0.0740794082524461	3.02098618142934	0.00251952858255475	0.0365269433888154
ENSSSCG00000001572	FGD2	197.489448627293	-0.622663474128901	0.181213412440452	-3.43607829985273	0.000590200371458759	0.0130032325741842
ENSSSCG00000001573	PIM1	1749.87358328332	-0.426708739950264	0.0981850868258803	-4.34596285184308	1.38666037645465e-05	0.00072051118587199
ENSSSCG00000001723	PLA2G7	3656.089664934	-0.362952327856367	0.102820787302319	-3.52995087257204	0.000415636837528415	0.0101052243956443
ENSSSCG00000001750	PAQR8	420.760767428889	0.345394487951034	0.112125300329426	3.08043311309988	0.00206699775352423	0.0321657095935332
ENSSSCG00000001780	FAH	177.649455533424	-0.48489545860177	0.161901814531243	-2.99499706044491	0.0027444748663418	0.0387826334000623
ENSSSCG00000001810	PDE8A	955.477434858795	0.285266385515385	0.08518966856479	3.34860306796978	0.000812200648953483	0.0165584587164249
ENSSSCG00000001832	ACAN	1306.35457186247	-0.299998071700668	0.0901401912970216	-3.32812774616976	0.00087431764731754	0.0175506190298288
ENSSSCG00000001841	RHCG	21.3131897800496	-1.48442705854423	0.464034732030868	-3.19895679370285	0.00137925837839597	0.0245166875687959
ENSSSCG00000001906	CYP1A1	5959.39021246542	-0.344981840168478	0.105223338937033	-3.27856769851144	0.00104335334840408	0.0200854071644412
ENSSSCG00000001930	PKM	17469.1083828085	0.374011522569793	0.0710831908301987	5.26160289375894	1.42804935065968e-07	1.86328705831073e-05
ENSSSCG00000001952	NFKBIA	1196.34600449895	0.372652741175554	0.10794927237849	3.45210980087911	0.000556221329394402	0.0124413468020542
ENSSSCG00000001971	HECTD1	2864.65317622399	0.215956974145004	0.0710964427402887	3.03752151051892	0.00238532379632155	0.0351649755903359
ENSSSCG00000002032	SLC7A8	1261.09756829424	-0.642379630931162	0.108306864457126	-5.93110726777111	3.00898545292387e-09	6.6668898440915e-07
ENSSSCG00000002033	CEBPE	24.9118102330948	1.4300792171802	0.440685183374984	3.24512661448689	0.0011739841189178	0.0219873931554254
ENSSSCG00000002252	ARRDC4	1257.07497248176	-0.308483085071176	0.100243566468095	-3.07733549333919	0.0020886008581621	0.0323171366185929
ENSSSCG00000002263	SLCO3A1	76.7244865257944	-0.804322072921591	0.264828477571668	-3.03714343826157	0.00238831776477907	0.0351649755903359
ENSSSCG00000002266	CHD2	2122.98110400417	0.293228054825166	0.0881383772714944	3.32690553085553	0.000878161388301488	0.0175976948512361
ENSSSCG00000002296	RDH11	667.498210668507	0.494866499681886	0.101303226334618	4.88500235962156	1.03427615174347e-06	8.55317242952367e-05
ENSSSCG00000002298	ZFYVE26	4429.47100112171	0.34319736017896	0.0856313624292729	4.00784654643821	6.1274911218447e-05	0.0024028359351158
ENSSSCG00000002337	ZFYVE1	725.143341969408	0.357709712081516	0.101726678317346	3.51638054046754	0.00043747347427015	0.0105056257839558
ENSSSCG00000002344	RIOX1	257.112616600885	-0.517077120614097	0.138582752461309	-3.73117946808323	0.000190585387951881	0.00578305997601791
ENSSSCG00000002350	MIDEAS	942.081018186748	-0.316733191449831	0.0940418578043749	-3.36800227946045	0.000757149701136222	0.015820656477656
ENSSSCG00000002357	ALDH6A1	207.830097984129	-0.598000484578647	0.153115513338628	-3.90555125042174	9.40108304590098e-05	0.00330529695233578
ENSSSCG00000002445	NA	1176.42498685318	0.368296676023313	0.0884459998057705	4.16408516871425	3.12603418699592e-05	0.00140647584129859
ENSSSCG00000002451	RIN3	2901.06378759482	0.317819618978693	0.0760022088810237	4.18171555350737	2.89317782748707e-05	0.00132207102625513
ENSSSCG00000002516	WARS1	3227.31429991259	-0.288698787200181	0.0843960989825901	-3.42075985360101	0.000624464470301039	0.0135546881233736
ENSSSCG00000002544	PPP1R13B	785.957697700501	0.296856927086668	0.0903415949121411	3.285938524501	0.00101643190611125	0.0197942949808696
ENSSSCG00000002651	CDT1	67.5819160765998	0.952984200527361	0.262481364746502	3.63067374877348	0.000282682330130213	0.00771985721562578
ENSSSCG00000002704	KARS1	3815.46183311575	-0.28402647218421	0.0922079580570351	-3.08028155236369	0.00206804996535106	0.0321657095935332
ENSSSCG00000002754	NQO1	6057.89989488071	-0.38354948538621	0.064722749752122	-5.9260381682661	3.10330486262546e-09	6.74853870403904e-07
ENSSSCG00000002755	NFAT5	630.930512569676	0.362520411621425	0.119001759728634	3.04634496538622	0.00231641903443674	0.0345199349256227
ENSSSCG00000002849	SHCBP1	169.781311034407	0.858849535901127	0.182634575224912	4.70255719566499	2.56923215560621e-06	0.000188565582520523
ENSSSCG00000003030	CIC	2756.54188772577	0.277753334308767	0.0779133906624769	3.56489856168631	0.000363996938221575	0.00923200009834979
ENSSSCG00000003105	SLC1A5	10152.4676482167	-0.299518164222424	0.0672726930144703	-4.45229930304704	8.495563353847e-06	0.000486650733971831
ENSSSCG00000003154	GYS1	1932.41311124599	0.24553088482913	0.0759183926186699	3.23414229885511	0.00122008648889546	0.0226322755468506
ENSSSCG00000003155	PPP1R15A	1290.75433455831	0.511866179005636	0.119010597807996	4.30101342597615	1.70018757502487e-05	0.000849587348660302
ENSSSCG00000003201	ATF5	601.811236234963	-0.397474760175693	0.121081052283006	-3.28271643400212	0.00102812028436575	0.0199557297509207
ENSSSCG00000003282	NA	1478.61269871936	0.251640687828592	0.0820659712154846	3.06632193711382	0.00216709842535036	0.0331789267390995
ENSSSCG00000003451	PDPN	928.636680595057	0.340227552052093	0.110819021851103	3.07011870677964	0.00213973707010386	0.0328886549924472
ENSSSCG00000003468	PLEKHM2	4917.00963983172	0.220826024870239	0.0764991783914681	2.88664570670562	0.00389372410963299	0.048794318949276
ENSSSCG00000003491	AKR7A2	318.887859777796	-0.456113490791721	0.154648253219491	-2.94936076739492	0.00318432018475132	0.0430304625196028
ENSSSCG00000003513	ECE1	3900.37640006059	0.584406390159757	0.0814388799985176	7.17601212308414	7.17741928278594e-13	3.83111066535251e-10
ENSSSCG00000003532	LUZP1	1329.74585614371	0.354447690114	0.0979140159816047	3.61998929939295	0.000294615199329447	0.00793501441680206
ENSSSCG00000003554	SELENON	1891.75281103687	-0.301461572613325	0.0787347115267206	-3.82882678767442	0.000128755583301281	0.00423522917284859
ENSSSCG00000003558	RPS6KA1	5153.64787808279	0.332165696244841	0.0675786103539728	4.91524898936182	8.86696929732714e-07	7.60035185828559e-05
ENSSSCG00000003559	ARID1A	2273.37192821608	0.228267017525782	0.0734021273514602	3.10981473919422	0.0018720471979226	0.0299094561159253
ENSSSCG00000003591	PUM1	1710.03221758556	0.253799220012452	0.0812438140328794	3.1239205474738	0.00178458638243792	0.0291050962922556
ENSSSCG00000003592	SDC3	539.590690700656	-0.625295400231906	0.11403115255314	-5.48354889196185	4.1687699357547e-08	6.70600895281746e-06
ENSSSCG00000003628	CLSPN	280.434313195417	0.43935339916162	0.132858653037632	3.30692347932486	0.000943266550796423	0.0185393214247497
ENSSSCG00000003637	MAP7D1	2790.70162884975	0.267292038793357	0.0717667039454749	3.72445750046475	0.000195735681912992	0.0058846980140845
ENSSSCG00000003660	PABPC4	1178.90600954185	-0.338423192529347	0.0939720430142098	-3.60131781404575	0.000316608254360103	0.00837371786250156
ENSSSCG00000003672	CAP1	16961.7538274167	0.20435415517	0.0609081676447033	3.3551190763456	0.000793308287479729	0.0162500737495265
ENSSSCG00000003697	NDC80	67.525916006904	0.776132862744267	0.256047370132895	3.03120810161586	0.0024357730744365	0.0356205270399848
ENSSSCG00000003699	GREB1L	550.787070829314	0.437410239148975	0.117263738290014	3.73014066861132	0.000191372895697063	0.00579198946951188
ENSSSCG00000003715	ZNF521	62.5516638362391	0.980944734546343	0.291738047884971	3.36241618691134	0.000772635769338516	0.0160869890768479
ENSSSCG00000003729	RNF125	677.525011629042	-0.352480130670064	0.101663427406648	-3.4671281468818	0.000526051035116229	0.0119485827956864
ENSSSCG00000003738	MAPRE2	462.321835733284	-0.397179990460944	0.108566569318425	-3.65840049063369	0.000253794243903665	0.00714701632172839
ENSSSCG00000003741	NA	437.592265376688	-0.320433384678504	0.109458364029137	-2.92744540374464	0.00341759057941806	0.0452965758172757
ENSSSCG00000003761	ADGRL2	12222.0333803699	0.286651605854964	0.0697217903492025	4.11136323980302	3.93329829379216e-05	0.00169811477441181
ENSSSCG00000003763	IFI44	108.89321025475	0.726774563395027	0.238745105401453	3.04414434873103	0.00233343148911577	0.0346415751917655
ENSSSCG00000003801	IL23R	91.898643468764	1.0935498283341	0.219818272721299	4.97479037932655	6.53182831686756e-07	5.94598914147099e-05
ENSSSCG00000003818	DOCK7	1321.87945832066	0.266468322420535	0.0836806927976862	3.18434651425237	0.00145081226641739	0.0254281917082678
ENSSSCG00000003839	PLPP3	1586.34742340417	0.370590434227816	0.0865367722930904	4.28246194545676	1.84836750803942e-05	0.000908174880623719
ENSSSCG00000003861	ORC1	112.995738866973	0.844238866490596	0.206769642097103	4.08299234804559	4.44594874700283e-05	0.00187801353007389
ENSSSCG00000003867	TXNDC12	1047.19553858979	-0.286106937134738	0.0852700745505763	-3.35530300216917	0.000792780984168865	0.0162500737495265
ENSSSCG00000003930	RPS8	3000.10494945623	-0.283153778435192	0.0944231318074903	-2.99877554381998	0.00271066922724221	0.0384901919413607
ENSSSCG00000003931	KIF2C	87.5938183819127	0.893565325998842	0.239226089482207	3.73523359401526	0.000187541022786	0.00570981863871067
ENSSSCG00000003949	CDC20	66.6417283610857	0.941852696468975	0.270247049837804	3.48515440606753	0.000491853128379353	0.0114599827114261
ENSSSCG00000004022	RPS6KA2	91.236749159202	-0.738522538248057	0.215564128789605	-3.42599922535754	0.00061254212913506	0.0133231010797916
ENSSSCG00000004024	NA	2313.42344844121	-0.247798236842144	0.0760373707145968	-3.2589006499481	0.00111844827655366	0.0211570153328039
ENSSSCG00000004075	RGS17	72.8424408074456	1.68796793859023	0.309200839880957	5.45913115643573	4.7847022073488e-08	7.4915677361196e-06
ENSSSCG00000004092	MTHFD1L	274.270262593656	-0.549322584780982	0.158962322291105	-3.45567790444718	0.000548910822656384	0.0123483904031684
ENSSSCG00000004179	NA	864.65161439232	-0.709495707439728	0.0967368942046293	-7.33428247074915	2.22912504209523e-13	1.4542564094069e-10
ENSSSCG00000004192	CCN2	55.6707174726326	1.76881518914078	0.376041828593815	4.70377243870757	2.55397902225004e-06	0.000188565582520523
ENSSSCG00000004195	ARG1	14258.872345205	0.777449438331553	0.0926737423819991	8.38910157665721	4.89871311089061e-17	6.39173200679872e-14
ENSSSCG00000004199	EPB41L2	4293.89304038486	-0.229500159840442	0.0716728104050191	-3.20205331064247	0.00136451742984847	0.0243149137764956
ENSSSCG00000004205	ARHGAP18	2224.15177806814	0.299186696939006	0.0750678325045699	3.98555129350234	6.73236312272683e-05	0.00257518371824694
ENSSSCG00000004236	PKIB	1201.42901455167	0.257527466341525	0.0871275084174949	2.95575382584698	0.00311905931888395	0.0425380323514088
ENSSSCG00000004244	MAN1A1	1665.23080187755	-0.372030701659878	0.0855642508704938	-4.34796889910212	1.37404082644048e-05	0.00071712717443958
ENSSSCG00000004369	PRDM1	1340.52264240646	0.423131592768515	0.121560507073553	3.4808310935433	0.000499860601486885	0.0115776727959276
ENSSSCG00000004390	SESN1	524.995402987214	-0.476312864399689	0.102354069594753	-4.65358012911005	3.26220747209405e-06	0.000220161507728738
ENSSSCG00000004456	PGM3	674.277270996729	0.338356094006099	0.10376683560348	3.26073443444924	0.00111124063395024	0.0210812581009333
ENSSSCG00000004466	TTK	69.2022415351995	0.887872242853845	0.266772333217726	3.32820211205789	0.000874084278438226	0.0175506190298288
ENSSSCG00000004478	MYO6	1762.54837570736	0.330683452073565	0.0935337681139581	3.53544456447721	0.000407089649997582	0.00998007048000336
ENSSSCG00000004484	COL12A1	27.8906488402682	1.72917760829373	0.502345534090856	3.44220758610544	0.000576987293518013	0.0127999345432076
ENSSSCG00000004489	NA	42281.3552257828	-0.346894535536825	0.0800415343866421	-4.33393160432363	1.46469697526274e-05	0.000751088933646743
ENSSSCG00000004499	ATP5F1A	5512.19069267803	0.301074391892002	0.0732814348554384	4.10846747864488	3.9829327628362e-05	0.00171324466791156
ENSSSCG00000004509	LIPG	96.9890739632983	0.898022863014167	0.284546458443597	3.15597975784392	0.00159959961227948	0.026949925748921
ENSSSCG00000004510	ACAA2	276.824152339159	-0.426734825161609	0.13871853641832	-3.07626389507706	0.00209612237172395	0.0323735127197537
ENSSSCG00000004528	MBD2	2516.63013205725	0.219025676927242	0.0696677476628541	3.14386045587668	0.00166734928118331	0.0276159134117568
ENSSSCG00000004540	ONECUT2	65.1529883378113	1.02236263060904	0.315942026216479	3.23591844634349	0.00121252021216489	0.0225651740910496
ENSSSCG00000004554	PCLAF	137.699805819931	1.21634414872308	0.235658516392592	5.16146909240796	2.45019348754741e-07	2.74024972612088e-05
ENSSSCG00000004578	ANXA2	12329.3138822382	0.178632549405365	0.0614880096747111	2.90516070288145	0.0036706458285412	0.0469546775213064
ENSSSCG00000004597	AQP9	450.915883934027	0.510652359007934	0.152125934077355	3.35677386045348	0.000788575817314911	0.0162460453030333
ENSSSCG00000004670	C15orf48	1520.6255077011	0.480949232559437	0.0883636165444574	5.44284232999293	5.24370575542366e-08	7.9969917773948e-06
ENSSSCG00000004672	GATM	1053.54162119574	-0.31231598669174	0.090740143757769	-3.44187229332001	0.000577702913046074	0.0127999345432076
ENSSSCG00000004728	CAPN3	2009.89241235594	-0.358617322282449	0.103499394672004	-3.46492192943668	0.000530385425020751	0.0120237761506152
ENSSSCG00000004766	RAD51	93.9977758339697	0.845850924560805	0.222588000011277	3.80007423813481	0.000144652746773464	0.00462849374757708
ENSSSCG00000004774	IVD	592.310567335423	-0.347600590742388	0.101357460684376	-3.42945243887677	0.000604800421178157	0.0132256449644229
ENSSSCG00000004782	BUB1B	157.73177830955	0.566287310815691	0.16857494681141	3.35926139397935	0.000781511071402777	0.016157191041343
ENSSSCG00000004791	RASGRP1	476.412712675936	0.378041818000159	0.112470095245469	3.36126520720973	0.000775862894031766	0.0160970988774117
ENSSSCG00000004806	ARHGAP11A	395.418011775337	0.424754704853894	0.138629496059817	3.06395620648162	0.00218430882839087	0.0333554467773654
ENSSSCG00000004884	TMX3	1455.07587176484	-0.288681180201678	0.100016495548268	-2.88633568512065	0.00389756205181136	0.048794318949276
ENSSSCG00000004889	SERPINB10	384.913974308448	-0.503605000354378	0.155417530036192	-3.24033588898952	0.00119388973487899	0.0223245973832547
ENSSSCG00000004945	RPL4	9257.32295337366	-0.336019549827664	0.0954471532599006	-3.52047744067012	0.000430770634765201	0.0103871448953753
ENSSSCG00000004963	NA	545.261885750803	-0.316836188959475	0.105822016006097	-2.99404793933636	0.0027530268464925	0.0388567238682228
ENSSSCG00000004969	KIF23	121.194213374796	0.676867202588364	0.220120007925651	3.07499172368277	0.00210508395114084	0.0323984283594323
ENSSSCG00000005001	RPL10L	2231.50631884921	-0.284335617832352	0.0947947127107048	-2.99948815394472	0.00270433639635174	0.0384467582353008
ENSSSCG00000005056	DLGAP5	165.927242897504	0.88369785057345	0.186388227920134	4.74116772520692	2.12489926104214e-06	0.000163800834718057
ENSSSCG00000005078	DAAM1	354.708300650457	0.507586807500775	0.146104710020007	3.47413035097409	0.000512511989629356	0.011777746172637
ENSSSCG00000005083	DHRS7	804.41821755583	-0.314959288633883	0.0948480155076627	-3.32067346847586	0.00089800533850508	0.0178987853571382
ENSSSCG00000005096	HIF1A	6599.54176535243	0.241936981712303	0.0770312994443694	3.14076204682261	0.00168508882474543	0.0278312209127786
ENSSSCG00000005122	TEK	191.200027288213	-0.590122037053518	0.151691682699412	-3.89027286501191	0.000100131563567805	0.00344822566268836
ENSSSCG00000005169	RPS6	3976.18016244844	-0.307766695132737	0.100788357102567	-3.05359372828688	0.00226118074209975	0.0341738036737161
ENSSSCG00000005170	DENND4C	2068.84742059177	0.274023259447455	0.0825302524584125	3.32027652024373	0.000899283263281233	0.0178987853571382
ENSSSCG00000005208	RIC1	2369.38353693041	0.419662519238153	0.0958225806782514	4.37957855306857	1.18909052986091e-05	0.000631832130866816
ENSSSCG00000005211	CD274	1659.24209389008	1.14524460646705	0.254012872974171	4.50860853254276	6.52541854284467e-06	0.000394989638910438
ENSSSCG00000005232	NA	649.609343439474	-0.310782925257283	0.0983401773265988	-3.16028436907468	0.00157615223567037	0.0267081611882787
ENSSSCG00000005267	ANXA1	14475.9167156892	0.208340945761212	0.0679658531395258	3.06537674637164	0.0021739596065784	0.0332406349740237
ENSSSCG00000005287	PSAT1	1683.28948434632	-1.14636209656455	0.295567813992717	-3.87850788311069	0.000105099121569	0.00357733039010077
ENSSSCG00000005317	TLN1	12540.7745085143	0.224902113244843	0.0645054880721235	3.4865578102964	0.000489279622009931	0.0114357146257184
ENSSSCG00000005376	TBC1D2	2020.5431653782	0.300401982059877	0.0781451825874501	3.84415228313922	0.000120969873241218	0.00403565119736258
ENSSSCG00000005385	NR4A3	191.151059541301	1.60769782184677	0.21328007812728	7.53796527065851	4.77360940032459e-14	4.28323830137751e-11
ENSSSCG00000005425	SLC44A1	1508.14520356438	-0.319504939169316	0.0786505217657654	-4.06233718475328	4.85838322117909e-05	0.00202312036050731
ENSSSCG00000005437	KLF4	728.386040209018	-0.693264351942949	0.115488835889964	-6.00286899249278	1.93861036617199e-09	4.46374539803092e-07
ENSSSCG00000005620	SH2D3C	161.268568684994	0.840308862403949	0.18956770810246	4.43276373816667	9.30327942850675e-06	0.000520230525375975
ENSSSCG00000005638	LCN2	60.3085180436783	-0.929347258068569	0.25723714128971	-3.61280355320814	0.000302904185973438	0.00810251447810042
ENSSSCG00000005643	NA	1052.16542150389	0.254729935608532	0.0839606392890178	3.0339208677494	0.00241397739867561	0.0354341707408096
ENSSSCG00000005667	NUP188	877.623738550936	0.301731329324047	0.0918779652886173	3.28404452989588	0.00102328752690247	0.0198948103119465
ENSSSCG00000005911	OPLAH	388.391613619436	-0.451186198219584	0.122934419839102	-3.67013728791417	0.00024242023333844	0.00692637664256277
ENSSSCG00000005935	AGO2	621.997031388781	0.383451653215976	0.100941929562444	3.79873512303693	0.000145436419323129	0.0046409235655204
ENSSSCG00000005950	PHF20L1	1449.30831555186	0.356388127327426	0.0840887825846887	4.23823625902177	2.25282628273248e-05	0.00107630931468725
ENSSSCG00000005965	MYC	804.629461003742	-0.313582984862938	0.107238466228136	-2.92416514234577	0.00345381459026537	0.0455709491387485
ENSSSCG00000005975	MTSS1	1052.79999222109	-0.407585270328163	0.0939886771265075	-4.33653587633283	1.44745810856442e-05	0.000745504410915438
ENSSSCG00000005983	ATAD2	935.323907591793	0.47536925421945	0.0971073739651917	4.89529512341511	9.81583073997514e-07	8.20387370529787e-05
ENSSSCG00000006033	EIF3E	2890.5345529151	-0.230773004320544	0.080062935856107	-2.88239497906124	0.00394664672780065	0.0492512991759437
ENSSSCG00000006095	CCNE2	65.3636531611272	0.848399688352215	0.269383383434539	3.14941358867585	0.00163598482367448	0.0272888775346725
ENSSSCG00000006140	CA2	36.2641907974741	1.10610343187572	0.38441372983941	2.87737753887666	0.00400995519131486	0.0497768539234782
ENSSSCG00000006163	PKIA	180.254268370835	-0.799629087124004	0.179175228662623	-4.46283279833096	8.08831667208146e-06	0.000470203478615112
ENSSSCG00000006219	MTFR1	959.368787528865	0.322087620528699	0.0966361692062334	3.33299243103609	0.000859172796955269	0.0173381664102279
ENSSSCG00000006231	CHD7	1228.6887642077	0.279911059663632	0.0920523705193426	3.04078056963036	0.00235965729767652	0.0348985587488858
ENSSSCG00000006273	MCM4	413.564740604288	0.586114437901546	0.130627670074036	4.48690876572591	7.22640007294549e-06	0.000428606015507264
ENSSSCG00000006274	PRKDC	490.805420292599	-0.422135208896581	0.118487044073513	-3.56271195890984	0.000367043340722157	0.0092692256991404
ENSSSCG00000006289	F5	378.043230460016	-0.442720132173879	0.118964145787367	-3.72145850536501	0.000198075417359248	0.0058846980140845
ENSSSCG00000006290	SLC19A2	1651.16734644943	-0.288620755805845	0.0741011036040154	-3.89495893810419	9.82153664869911e-05	0.00342238293369952
ENSSSCG00000006304	MPC2	1825.24945327862	0.263864158905178	0.0836620645678817	3.1539283696625	0.00161088619499296	0.0270237665540034
ENSSSCG00000006308	CREG1	4248.21196598915	-0.534189986818229	0.070949407077883	-7.52916773824249	5.10647502506048e-14	4.28323830137751e-11
ENSSSCG00000006318	TADA1	307.850766397615	-0.381760153442925	0.129842072393033	-2.94018838737673	0.0032801274921903	0.0439709328091219
ENSSSCG00000006324	NA	388.876998754785	-0.372409133539551	0.115215641131727	-3.2322793145227	0.00122806952589085	0.0226748749096482
ENSSSCG00000006372	ARHGAP30	9533.34052605142	0.32509259923838	0.0730114387745086	4.45262557066446	8.48266020870702e-06	0.000486650733971831
ENSSSCG00000006376	NA	315.260552455154	-0.544124557408629	0.151445512913353	-3.59287341659268	0.000327051486894046	0.00855359824186365
ENSSSCG00000006378	SLAMF7	1916.71565606287	0.446181878270056	0.087037369989448	5.12632537407954	2.95451833043687e-07	3.12566745534416e-05
ENSSSCG00000006482	MEF2D	1586.71402246782	0.358310782427169	0.0835615749707417	4.28798502843715	1.80301242613818e-05	0.000889612391602549
ENSSSCG00000006496	LMNA	6838.38967322624	0.425438214610963	0.0771497832812036	5.51444471412553	3.49882867670838e-08	5.7064923820259e-06
ENSSSCG00000006502	ARHGEF2	3505.32653189579	0.306218001616896	0.0786419883907006	3.89382323467683	9.86765662241663e-05	0.00342732700786902
ENSSSCG00000006508	ASH1L	1556.53815093845	0.256463511924364	0.0877626038082201	2.92224137384063	0.00347522104439039	0.0456482334723449
ENSSSCG00000006556	NA	5942.52922160293	0.315248649197789	0.0779987786727099	4.04171263399651	5.30622347429752e-05	0.00218635025469038
ENSSSCG00000006588	NA	563.066459498103	0.909619856524968	0.13560206819587	6.70800872455036	1.97298138598497e-11	7.98921393642119e-09
ENSSSCG00000006590	S100A8	1361.12740251855	0.956362279846006	0.0991307455064027	9.64748398653207	5.03765212253757e-22	1.18314297749917e-18
ENSSSCG00000006653	ENSA	827.31689454987	0.267207115008106	0.0912213997884776	2.92921524584912	0.00339819013438741	0.0450903353086003
ENSSSCG00000006702	FMO5	163.074263593565	-0.544035304621645	0.173983408773104	-3.12693784113136	0.00176637268863531	0.0288892959368307
ENSSSCG00000006717	PHGDH	122.356277584605	-1.07598722031623	0.215132208413739	-5.00151617579694	5.68811934358714e-07	5.3867407622374e-05
ENSSSCG00000006729	TENT5C	306.25958412524	-0.56748859540134	0.128331054956441	-4.42206756263291	9.77608746294461e-06	0.000541512240930936
ENSSSCG00000006736	CD2	128.175316557947	0.928968830378916	0.23125659326457	4.01704797802727	5.89317294000584e-05	0.00235456487342717
ENSSSCG00000006737	IGSF3	239.659731233396	0.5050559618569	0.156161904377114	3.23418162625147	0.00121991848561407	0.0226322755468506
ENSSSCG00000006777	RHOC	2687.93871974257	0.269483052260319	0.0776788294997941	3.46919558386282	0.000522019278383204	0.0119030531768038
ENSSSCG00000006788	ADORA3	165.877137813623	0.585004397789926	0.171576021776095	3.40959297070864	0.000650598985989489	0.0140183190687607
ENSSSCG00000006800	CD53	20626.0847954825	0.253869777449808	0.071759195356659	3.53780133943838	0.000403473500518104	0.0099183183100869
ENSSSCG00000006840	WDR47	694.716083115462	0.4517112678552	0.0991125237609639	4.55755994010022	5.17513240348601e-06	0.000332085135596373
ENSSSCG00000006870	MFSD14A	1899.00869000245	0.358447818588791	0.0869704500643579	4.12148975109984	3.76430220700357e-05	0.00164941047824041
ENSSSCG00000006894	FNBP1L	443.079126996352	0.453690430731423	0.12029263739714	3.7715561030854	0.000162232671466965	0.00509384561774485
ENSSSCG00000006917	LRRC8C	1368.70096392961	0.250299886544607	0.0828506827844046	3.0210962436597	0.00251861290447376	0.0365269433888154
ENSSSCG00000006927	PKN2	2237.01822365065	0.547817135904898	0.0974321521732576	5.62254988405418	1.88159208203158e-08	3.32362428866822e-06
ENSSSCG00000006955	GSDMD	1166.23977799475	-0.339102759822896	0.107594802126304	-3.15166488642108	0.00162342473911759	0.0271565195319913
ENSSSCG00000006979	MSR1	7145.5036695286	0.3128891745392	0.0818403670766775	3.82316435905094	0.000131749893742274	0.00430957939335799
ENSSSCG00000006995	ASAH1	13465.5436786049	-0.236351356714012	0.0705766667009585	-3.3488597260545	0.000811448670433888	0.0165584587164249
ENSSSCG00000007043	GPCPD1	2041.89505836257	-0.475961587679822	0.0744224504591303	-6.39540333250919	1.6012411814362e-10	4.44275943131629e-08
ENSSSCG00000007067	JAG1	621.356635869527	0.528814974598193	0.105469879728843	5.01389568242371	5.33389122272481e-07	5.13408890397192e-05
ENSSSCG00000007200	FAM110A	191.266125534062	0.553059055375319	0.167533536502433	3.30118415047776	0.000962776684526035	0.0188431443439821
ENSSSCG00000007235	TPX2	265.016735147469	0.797943614480967	0.140563518926967	5.67674756986952	1.37279821107843e-08	2.55885228455461e-06
ENSSSCG00000007240	HCK	2091.52393448901	0.249234498351753	0.0808196140987295	3.08383677812774	0.00204349675482588	0.0319531057149404
ENSSSCG00000007268	E2F1	131.877124704251	0.665852648731534	0.191765219740103	3.47222843450942	0.000516156930306134	0.0117922778844065
ENSSSCG00000007324	MTCL2	1011.03000430321	0.557613417582668	0.10739605520834	5.1921219685485	2.07910720693332e-07	2.4414955931018e-05
ENSSSCG00000007355	NA	1804.45621656084	0.256573756734004	0.0789470597811321	3.24994695743342	0.00115426535516931	0.0216526167184556
ENSSSCG00000007366	MYBL2	289.089713210542	0.948119722774483	0.141826455091362	6.68506959554	2.30814925912959e-11	9.03486558331958e-09
ENSSSCG00000007448	OCSTAMP	271.811052046239	0.780789731747573	0.144691386000806	5.39624198321815	6.80511540459412e-08	1.02451884866857e-05
ENSSSCG00000007458	NCOA3	2496.3252506374	0.28402628344277	0.0709291170863407	4.00436795367169	6.21835130580055e-05	0.00242598336823973
ENSSSCG00000007508	ZBP1	1016.11724244342	0.521189631649083	0.103420315813176	5.03952852542616	4.66680071261674e-07	4.64425769222529e-05
ENSSSCG00000007585	ACTB	31710.9078266682	0.353232126515715	0.0806771295860562	4.37834276365684	1.19585170701949e-05	0.000632562459258103
ENSSSCG00000007606	TRRAP	1767.77814064603	0.225691414759652	0.0773498865521957	2.91779891115102	0.00352511601367193	0.0458421233095786
ENSSSCG00000007669	GNB2	3651.40838308312	0.278491573149176	0.0745071816034021	3.73778160918195	0.000185651096938255	0.00568387200366712
ENSSSCG00000007739	GUSB	8478.19617463946	-0.290519158063031	0.0809582777890267	-3.58850467175339	0.000332580034953344	0.00864045873994939
ENSSSCG00000007748	PSPH	101.311103986352	-0.692251983957794	0.224379331901567	-3.08518604673214	0.00203424861976087	0.0318509087224692
ENSSSCG00000007786	RNF40	939.908022234776	0.27221302697805	0.0868474606078619	3.13438096028115	0.00172217112778362	0.0283638927819959
ENSSSCG00000007817	IL4R	3033.53574344849	0.306489171939284	0.0775248965333185	3.95342897113783	7.70391404191588e-05	0.00284487618220812
ENSSSCG00000007878	PARN	260.600726498328	-0.502565940611434	0.140326610277642	-3.5814015575313	0.000341755909753979	0.00878170601365641
ENSSSCG00000007901	CIITA	1143.5636064191	-0.420415285063978	0.111932486362785	-3.7559720035287	0.000172669996871375	0.00539272280122488
ENSSSCG00000008024	CLCN7	3466.24097671293	0.221893992442385	0.0694201449424989	3.19639194971692	0.0013915793573288	0.0245907725036754
ENSSSCG00000008088	NA	67.843102416354	0.958901867935122	0.309828298533513	3.09494604745216	0.00196848700919372	0.0310698157916153
ENSSSCG00000008089	CKAP2L	160.022338310256	0.622614513872006	0.170758716674327	3.6461653378402	0.000266182746491527	0.0074050395373717
ENSSSCG00000008261	HK2	2299.14226286771	-0.267977760459263	0.0741426246862915	-3.61435492192401	0.000301096359525433	0.00809101727667541
ENSSSCG00000008289	MTHFD2	855.320561969291	-0.35887045885421	0.103091907103804	-3.48107304381188	0.000499409278832088	0.0115776727959276
ENSSSCG00000008292	TET3	1209.56858737556	0.264921151776395	0.0832319004490394	3.18292806420537	0.00145793831052468	0.0254770380662073
ENSSSCG00000008337	AAK1	1373.18220461509	0.308761076632764	0.0820897878576749	3.76126050134379	0.000169059247271997	0.00529403397524018
ENSSSCG00000008340	ANTXR1	1372.52042766133	0.271232374224713	0.0889344911096177	3.04979958664632	0.00228994118324214	0.0343446393790968
ENSSSCG00000008448	PREPL	516.710737298292	-0.383369345902323	0.108179419470862	-3.54382883340931	0.000394361183799412	0.00981140546897561
ENSSSCG00000008466	COX7A2L	2202.46647177112	-0.245752139388166	0.0823333408218703	-2.98484352675371	0.00283723418267552	0.0397585214882561
ENSSSCG00000008522	XDH	218.019570812313	0.493026054440369	0.165946943168741	2.9709860575078	0.0029684525690543	0.0409618548982429
ENSSSCG00000008553	PREB	559.632982460066	0.320084447178839	0.104941517131344	3.05012216259675	0.00228748301457434	0.0343446393790968
ENSSSCG00000008575	ASXL2	2198.47967369397	0.210898437204355	0.0726997128463189	2.90095282288359	0.00372029884183549	0.0472808109303833
ENSSSCG00000008601	SDC1	420.223139949286	0.607907526300908	0.140580531847712	4.32426537523305	1.53040983146612e-05	0.000778447675138493
ENSSSCG00000008644	KIDINS220	2997.57680188809	0.264643998315709	0.0714144037959562	3.70575100048227	0.000210765285615333	0.00617211159346846
ENSSSCG00000008648	RSAD2	61.6675672791335	1.06819895101571	0.348872503649291	3.06186053598976	0.00219965913058574	0.0335462300915173
ENSSSCG00000008664	LRATD1	55.0116135962668	1.1191890651991	0.296282454021301	3.7774395682528	0.000158448935097731	0.00498838028110632
ENSSSCG00000008682	NSD2	1010.69505826949	0.349476718058597	0.0835222106661652	4.18423692657563	2.8612557775573e-05	0.00132207102625513
ENSSSCG00000008747	NCAPG	132.932125171948	0.685173098280335	0.192239469188979	3.56416453484264	0.000365016947710948	0.00923791814002082
ENSSSCG00000008803	ATP8A1	227.490957519045	-0.566223445968513	0.143730019092524	-3.93949329126587	8.16538852503603e-05	0.00297783097669249
ENSSSCG00000008867	CTSO	189.492745562188	-0.486734048176456	0.164382314962769	-2.96098791580285	0.00306653970691312	0.0419212756440986
ENSSSCG00000008909	CLOCK	1462.09419552596	0.311950567999159	0.101430247390481	3.07551816173955	0.00210137130102931	0.032383731217831
ENSSSCG00000008965	BTC	619.489985436119	-0.483799804531893	0.102286900151787	-4.729831521084	2.24706236770138e-06	0.000171243675270285
ENSSSCG00000008966	PARM1	800.065496264802	-0.425931500926339	0.093608057614742	-4.55015852032016	5.36055159399669e-06	0.00034026463442326
ENSSSCG00000008971	USO1	1497.09196803702	0.262352076608397	0.0794553077451171	3.3018823292459	0.000960383504189121	0.0188276852916408
ENSSSCG00000008973	NAAA	3879.35208409851	-0.365629952571961	0.101633353756509	-3.597538987525	0.000321242355034033	0.00842936720715807
ENSSSCG00000008986	SEPTIN11	203.92423211083	-0.481428953662959	0.150625974005446	-3.19618815308409	0.00139256269394057	0.0245907725036754
ENSSSCG00000009019	RPS3A	2517.43517919413	-0.249957651975779	0.0819767266971557	-3.04912945474379	0.00229505561568364	0.03437606899869
ENSSSCG00000009030	PRMT9	934.581706427447	0.321171524123571	0.0984335527177602	3.26282568551062	0.0011030734547688	0.0210282330833604
ENSSSCG00000009106	PDE5A	1137.95320564223	0.365718853273507	0.0877207868215489	4.16912417825768	3.05772367167705e-05	0.0013810326567886
ENSSSCG00000009216	SPP1	44605.1188633957	0.530326183545554	0.16648467331794	3.185435469683	0.00144536334339273	0.0253705556673555
ENSSSCG00000009230	WDFY3	4278.43207314943	0.245853745369941	0.0694966193719457	3.53763604031057	0.000403726147681303	0.0099183183100869
ENSSSCG00000009242	LIN54	951.69410225009	0.275240239221601	0.0944422375808166	2.91437651491548	0.00356399775526569	0.0461412330363071
ENSSSCG00000009283	TNFRSF19	234.204138584216	-0.544094839221817	0.179388292850332	-3.033056564487	0.00242090217472846	0.0354914534804449
ENSSSCG00000009322	SLC46A3	482.789584902064	-0.565213216087094	0.113741844253985	-4.96926368474364	6.72076236377511e-07	6.0245734685352e-05
ENSSSCG00000009378	CKAP2	155.440952579895	0.860287474718212	0.189646349760528	4.53627225519774	5.72572568600566e-06	0.000357644663461513
ENSSSCG00000009384	INTS6	1231.60135887175	0.322593674329952	0.0866566190365987	3.72266628811941	0.000197129994792411	0.0058846980140845
ENSSSCG00000009389	TRIM13	475.86562680923	-0.339617374147974	0.107234946555981	-3.16704008399613	0.00153999089837109	0.026324964506969
ENSSSCG00000009403	ITM2B	12669.0684677224	-0.289451418655501	0.0773550433287708	-3.74185581443331	0.000182666315253482	0.00563005391081795
ENSSSCG00000009440	ELF1	3439.06379181288	0.203604015944444	0.069880103724459	2.91361925773987	0.00357265347126033	0.0461412330363071
ENSSSCG00000009457	DACH1	92.4877829631372	-0.717293361215309	0.219140283914491	-3.27321544173593	0.00106331396279328	0.020336312483846
ENSSSCG00000009469	ACOD1	267.327042013562	0.998284841561241	0.179740371488635	5.55403793423429	2.79144861909599e-08	4.68285444772061e-06
ENSSSCG00000009517	GPR183	852.389850424328	0.493323394084023	0.107461602248579	4.59069457147004	4.41773408659622e-06	0.000291446356061232
ENSSSCG00000009524	TMTC4	261.547298960522	-0.450051724948584	0.131125276540862	-3.4322270794856	0.000598646078967489	0.013140001692178
ENSSSCG00000009542	TNFSF13B	177.531192721688	-0.61391075942802	0.158046093035983	-3.88437795351416	0.000102592210904219	0.00351236248585492
ENSSSCG00000009601	SLC18A1	1008.00006620479	0.274855109659986	0.0953250546009637	2.88334594520345	0.00393475055979734	0.0491550806635108
ENSSSCG00000009625	PDLIM2	572.584437803971	0.345943096984887	0.101846449793305	3.39671238110873	0.000682006102301153	0.0145614502896772
ENSSSCG00000009633	NA	3162.41564152626	-0.21366265431154	0.0715081869645739	-2.98794674262111	0.00280858490864002	0.0394984581822273
ENSSSCG00000009668	CLU	727.502336129906	-0.415084371580365	0.127714892367623	-3.25008590529566	0.00115370152149578	0.0216526167184556
ENSSSCG00000009671	PBK	83.75531259993	0.944469050010172	0.229633570977647	4.11293978484578	3.90652308268528e-05	0.00169811477441181
ENSSSCG00000009683	KIF13B	473.285204975039	0.350713759129485	0.11657292053769	3.00853540866802	0.00262510209780156	0.0376392844132891
ENSSSCG00000009817	P2RX7	199.715211457124	-0.686953028097952	0.169893448851725	-4.04343447461291	5.26738818384196e-05	0.00217799082545268
ENSSSCG00000009879	TPCN1	508.595077764203	-0.331760482218339	0.110197777639713	-3.01059140505553	0.00260739456756715	0.0375688765729338
ENSSSCG00000009944	CORO1C	3697.51205504116	0.229305597947568	0.0760159403600207	3.01654622519367	0.00255672232058547	0.0369748647914227
ENSSSCG00000009997	NA	191.594973686359	0.56195840792211	0.153978074951057	3.64960016613231	0.000262648809209023	0.00732609255710583
ENSSSCG00000010011	TCN2	659.546167329009	-0.324226736388745	0.103626526249349	-3.12880058922927	0.00175521381356271	0.0287869773919929
ENSSSCG00000010035	YWHAH	4592.46812227552	0.244791323571502	0.0677482593422603	3.61324890038621	0.000302384180716189	0.00810251447810042
ENSSSCG00000010056	NA	469.729299933921	-0.390430549375836	0.11618362179559	-3.36046116777758	0.000778124684076769	0.0161155523194242
ENSSSCG00000010143	MTR	126.373498820213	-0.799763382519321	0.193669322625085	-4.12953054040233	3.63504716309311e-05	0.00159874003131844
ENSSSCG00000010151	LYST	2799.22133154094	0.452204104289555	0.112841696948488	4.00742027564497	6.13855727271344e-05	0.0024028359351158
ENSSSCG00000010190	ACTA1	1100.69263922062	0.359092999812077	0.09632455140476	3.72794884144492	0.000193044551502917	0.00582756341464974
ENSSSCG00000010214	CDK1	109.942526610703	0.870757313740757	0.221470791688579	3.93170271845675	8.43463287009146e-05	0.00304762750133797
ENSSSCG00000010241	TET1	550.741876202242	0.461723999680027	0.124923833433012	3.69604411737507	0.000218984935656507	0.00636519826587712
ENSSSCG00000010309	ZSWIM8	2233.43745589946	0.301110621574793	0.0772680878015574	3.8969596652646	9.74078343724661e-05	0.0034043458304639
ENSSSCG00000010322	ZNF503	337.619738360265	0.669830733863148	0.134875038966498	4.96630613785796	6.82402025278135e-07	6.07079316881904e-05
ENSSSCG00000010329	ZMIZ1	2324.62148730711	0.32889187429127	0.0877743998161583	3.74701365067865	0.000178952351195306	0.00553009857917496
ENSSSCG00000010340	PRXL2A	1996.02766956694	-0.302921178966768	0.0851813883774522	-3.55618973506837	0.000376272378947425	0.0094212506310866
ENSSSCG00000010368	GLUD1	5063.95751946705	-0.302287707179635	0.0716021598017915	-4.22176800275893	2.42393525977493e-05	0.00113857087022148
ENSSSCG00000010459	HTR7	190.75463469083	1.02689131229954	0.168078600924237	6.10958983863994	9.98875156217022e-10	2.48527789379279e-07
ENSSSCG00000010471	KIF11	211.257551224036	0.732313141270038	0.162223590357353	4.51422101839115	6.35499160305637e-06	0.000388003450488579
ENSSSCG00000010495	ALDH18A1	347.24474417188	-0.340948910894735	0.118105426937164	-2.88681832610563	0.00389158863921181	0.048794318949276
ENSSSCG00000010509	PIK3AP1	5354.58715094583	0.394394292882403	0.0792068227357595	4.9792969754403	6.38156568276215e-07	5.90068707186425e-05
ENSSSCG00000010525	PI4K2A	3340.06165542571	0.226439841063041	0.0736149408154635	3.07600384588606	0.00209795139059291	0.0323735127197537
ENSSSCG00000010531	NA	235.582766388685	0.43172966873407	0.147831564830521	2.92041601013302	0.00349564408219928	0.0457119693288041
ENSSSCG00000010580	NFKB2	927.584342395491	0.368956687837091	0.0943650308780664	3.90988785150548	9.23389818851738e-05	0.00325626625909188
ENSSSCG00000010585	ACTR1A	2697.65685743381	0.238297287812327	0.0757185825984974	3.1471440646996	0.00164873705370965	0.0273848928171322
ENSSSCG00000010627	PDCD4	383.338031419771	-0.381762265232411	0.116543311394399	-3.27571149871033	0.00105396165423203	0.0201903290467321
ENSSSCG00000010629	ADRA2A	380.163122288869	0.384493101655375	0.127743566267882	3.0098823204065	0.00261348927489216	0.0375715002130713
ENSSSCG00000010644	DCLRE1A	287.938546201165	-0.480963087210223	0.139535958767766	-3.44687556854576	0.000567109714881283	0.0126607782924922
ENSSSCG00000010688	MCMBP	1770.00235642792	0.21252197869123	0.0732695401632364	2.90055019067616	0.00372508176812664	0.0472904164357959
ENSSSCG00000010703	HTRA1	1356.68770576181	-0.305891556336714	0.0917780273748845	-3.33294978205669	0.000859304509133323	0.0173381664102279
ENSSSCG00000010755	PTPRE	2240.99619097243	0.274851866266952	0.0695414190552686	3.95234767999932	7.73881895492906e-05	0.00284880724099473
ENSSSCG00000010757	EBF3	27.6333075522135	-1.37510458974898	0.383788084214553	-3.58297885293448	0.000339698118028748	0.00878170601365641
ENSSSCG00000010772	ADAM8	6759.34601648497	0.623195077919321	0.0713079486382032	8.73948963363454	2.3416586980525e-18	3.43726226140381e-15
ENSSSCG00000010853	EPHX1	132.687728011535	-0.709668417603557	0.189878209560731	-3.73749267620187	0.000185864502206265	0.00568387200366712
ENSSSCG00000010894	TP53BP2	798.312440245802	0.51308184635847	0.112511137156013	4.56027606979929	5.1086414060918e-06	0.000329619648526022
ENSSSCG00000010896	ASPM	87.0877335408083	0.680963845741756	0.232853143703388	2.92443483867746	0.00345082319452406	0.0455709491387485
ENSSSCG00000010948	CTSL	20073.8070417247	0.689940053356912	0.0752686303765966	9.16636917537742	4.89219287325211e-20	8.20700298722851e-17
ENSSSCG00000011014	BAMBI	316.210494777627	0.636151294238312	0.134201036007773	4.74028601538863	2.13416739435091e-06	0.000163800834718057
ENSSSCG00000011065	MASTL	64.4328167284616	0.959408947063166	0.262297601910558	3.65771147000544	0.000254477280611862	0.00714910695269162
ENSSSCG00000011102	NRP1	3354.00064449821	0.414708151064442	0.0880133728522397	4.7118765890346	2.45446011889518e-06	0.000183584236790994
ENSSSCG00000011117	UPF2	763.413202804759	0.38952210450621	0.109087163286425	3.57074189823287	0.000355971534489956	0.00906762197291877
ENSSSCG00000011127	TAF3	646.074510972048	0.286397859932942	0.0963165441301855	2.97350639518206	0.00294418271333049	0.0408670657241606
ENSSSCG00000011129	ITIH5	4026.88536108907	-0.338385416598264	0.0966711083750565	-3.50037795455313	0.00046459892541679	0.0110236896160224
ENSSSCG00000011133	PFKFB3	1479.13906528319	0.701014147112674	0.0992720168521373	7.06154835311559	1.64657426854721e-12	7.73428865421994e-10
ENSSSCG00000011198	RFTN1	1629.45851638501	-0.279812150828336	0.0905508679920482	-3.09011008986582	0.00200082318203194	0.0314955316710469
ENSSSCG00000011234	CMTM7	277.087194472242	-0.499979136042553	0.161211281684722	-3.10139049089847	0.00192614101739025	0.0305657756313698
ENSSSCG00000011239	TRANK1	523.042196182106	-0.325766475429499	0.109198363726129	-2.98325418361144	0.00285201029413344	0.0398704248619155
ENSSSCG00000011261	WDR48	946.001799529032	0.275130118046124	0.0910492639187514	3.02177201884508	0.00251299736785732	0.0365224357558769
ENSSSCG00000011300	EXOSC7	1241.4164120815	-0.270493650782778	0.0840525896634553	-3.2181477318644	0.00129021346045569	0.0233997702147946
ENSSSCG00000011309	KIF15	80.6132032051771	0.73713238569783	0.233959964162762	3.15067746028983	0.00162892266450297	0.0272097280928284
ENSSSCG00000011322	CCR1	26926.7710322809	0.309408285100838	0.0591691304946573	5.2292180485697	1.70228497701798e-07	2.10420341948654e-05
ENSSSCG00000011332	SETD2	2319.93057667672	0.222488201561615	0.070934652147433	3.13652347373451	0.00170963750365025	0.0281970129288833
ENSSSCG00000011340	SMARCC1	923.250402134048	0.298140871104832	0.092349948400151	3.22838156674427	0.00124492796577358	0.0229140895016915
ENSSSCG00000011353	PFKFB4	301.755869055611	0.416390197137592	0.129968420457725	3.20377977720389	0.00135636183030103	0.0242063175884878
ENSSSCG00000011390	IP6K1	1300.62582626731	0.255740072667846	0.0828330918503587	3.08741430453726	0.00201905977395653	0.0316763979453523
ENSSSCG00000011407	RASSF1	1765.52334237509	0.235453255903437	0.074842323338954	3.14599073624547	0.0016552524842096	0.027454279550951
ENSSSCG00000011434	PPM1M	910.829743703522	-0.289403503659909	0.093902799779446	-3.08194754937707	0.00205651070434042	0.0321138367035499
ENSSSCG00000011436	TLR9	965.630642440368	-0.442564984595788	0.089790781931951	-4.92884653717785	8.27165136560127e-07	7.19511125824116e-05
ENSSSCG00000011443	STAB1	4183.84968260785	-0.378667416110737	0.102676765517832	-3.6879562206795	0.000226062532615564	0.00650650078555042
ENSSSCG00000011579	PPARG	503.635862469671	0.392781826638087	0.113562975589378	3.45871376299887	0.000542761383497901	0.0122334873827559
ENSSSCG00000011600	SLC6A6	18706.6323824476	0.458174910807511	0.0607231408332502	7.54530981962362	4.51213523018376e-14	4.28323830137751e-11
ENSSSCG00000011624	MCM2	262.905288612349	0.615985898013481	0.153319887460565	4.01765164464994	5.87810074876552e-05	0.00235456487342717
ENSSSCG00000011672	RASA2	1430.10178584482	0.414707874827043	0.111031712154563	3.73503989787838	0.000187685429152884	0.00570981863871067
ENSSSCG00000011699	HPS3	822.866947923361	-0.379156397681775	0.107151605730768	-3.53850411382966	0.000402401011166256	0.0099183183100869
ENSSSCG00000011714	MED12L	116.752580549049	0.746173036671249	0.235932873172053	3.16264972591211	0.00156340317022859	0.0265947940477747
ENSSSCG00000011731	SMC4	978.106173392839	0.476332866100282	0.0922651762574467	5.16265058412911	2.4347736826785e-07	2.74024972612088e-05
ENSSSCG00000011755	NCEH1	2466.88187450144	0.383902426907429	0.0816778972398835	4.70019968535586	2.59907217962499e-06	0.000189570836057989
ENSSSCG00000011776	YEATS2	872.466602514092	0.331626673732604	0.0932159367929273	3.55761777590981	0.000374233324452711	0.00939021779711149
ENSSSCG00000011798	DNAJB11	789.182647334682	0.278712050253941	0.0955036626198288	2.91833886375028	0.00351901699991298	0.0458421233095786
ENSSSCG00000011803	EIF4A2	6422.50612200408	-0.19946196082653	0.0650070069449958	-3.06831478943954	0.00215269722891521	0.0330014667874038
ENSSSCG00000011825	ATP13A3	6729.11152971192	0.353072244735975	0.0876168559642174	4.02972967758817	5.58410317510603e-05	0.00226117667535414
ENSSSCG00000011833	DLG1	844.966111917173	-0.354128823084487	0.105347832548209	-3.3615197818373	0.000775148040101742	0.0160970988774117
ENSSSCG00000011873	HSPBAP1	1250.59710559679	0.44879251934675	0.100497323544521	4.46571613569325	7.98013619312988e-06	0.000466222583661314
ENSSSCG00000011877	CD86	15094.3710167495	0.224927221170638	0.0626237921487391	3.59172150795992	0.000328500792143149	0.00857241067141555
ENSSSCG00000011928	CCDC80	794.942884264638	0.310036203451426	0.0995616971984927	3.11401083122677	0.00184562714427901	0.0296486998020088
ENSSSCG00000011950	NXPE3	867.525980549056	-0.538916526793461	0.122473603661789	-4.4002667569224	1.08117884682599e-05	0.000587790888809149
ENSSSCG00000011953	ZBTB11	874.636971267049	0.488066008227979	0.0932693121043259	5.2328681022334	1.66899837497847e-07	2.08500509759279e-05
ENSSSCG00000011997	CHMP2B	1350.48790401951	0.397124551907596	0.107353808161615	3.69921252639449	0.00021626944896133	0.00630186635025534
ENSSSCG00000012026	ADAMTS1	317.269318812122	1.2260906746037	0.352363202224247	3.47962178474984	0.000502122095179463	0.0116071255190796
ENSSSCG00000012050	RCAN1	17843.9002050627	0.701230331962356	0.0762504896117331	9.19640431862164	3.70127901653599e-20	7.24401991519702e-17
ENSSSCG00000012059	HLCS	581.212439098085	-0.327271993587825	0.104836658233601	-3.12173240832024	0.00179790275832952	0.0291210649531912
ENSSSCG00000012118	TLR8	7142.20675542305	-0.305722708206695	0.0751530505375983	-4.06800131225205	4.7418114408655e-05	0.00198160468861507
ENSSSCG00000012152	NA	72.0591070282639	-0.769143869713137	0.232340387047743	-3.3104183025876	0.000931566417178603	0.0183546718740408
ENSSSCG00000012167	PHEX	39.9803761840012	-1.17801767155198	0.328919957519066	-3.58147216252055	0.000341663547374345	0.00878170601365641
ENSSSCG00000012173	SAT1	14811.5783409288	0.235959875539062	0.0747796426685121	3.15540255501139	0.00160276795664281	0.0269646190757257
ENSSSCG00000012178	NA	1061.80477381016	-0.30568072987053	0.0865630742991346	-3.53130630289532	0.000413512596283469	0.0100953813267293
ENSSSCG00000012270	UBA1	2774.00953092689	0.219455008218685	0.0716989550728275	3.0607839123426	0.00220758353641036	0.0335943045407694
ENSSSCG00000012277	TIMP1	19.7833313769537	1.57964413856655	0.545283804522969	2.89692106287381	0.0037684456212325	0.047737709741244
ENSSSCG00000012287	TFE3	2569.47662556834	0.246488273035583	0.0722902831211246	3.4097013096848	0.000650340618719149	0.0140183190687607
ENSSSCG00000012377	KIF4A	99.4453167650331	0.782498460186419	0.212082639923548	3.68959222908812	0.00022461378847798	0.00648068726805141
ENSSSCG00000012405	RPS4X	5951.4312601928	-0.289965162747998	0.0792083992030369	-3.66078806875926	0.000251440678810615	0.00711486238860975
ENSSSCG00000012503	NA	2635.87237160613	0.205481566102661	0.0695288653169815	2.95534185932522	0.00312322766467924	0.0425380323514088
ENSSSCG00000012534	MORF4L2	1504.44457416868	0.291767387945792	0.078406375756379	3.72122018306724	0.000198262472725496	0.0058846980140845
ENSSSCG00000012771	SLC6A8	1857.46117290959	0.369567502048164	0.07693570079864	4.80358920776474	1.55846406189385e-06	0.000125349612868626
ENSSSCG00000012793	HCFC1	1489.93344449786	0.258860797536802	0.081617158148722	3.17164678859694	0.00151577242317661	0.0262098027255463
ENSSSCG00000012795	IRAK1	1654.21854006648	0.338080546900703	0.0854665349282357	3.95570672409478	7.630872871688e-05	0.00282679306410827
ENSSSCG00000012822	F8	2268.51420684765	-0.307188987272227	0.0877253257842768	-3.50171383834616	0.000462275838964368	0.0110111666875428
ENSSSCG00000012837	CHID1	775.464348379205	-0.268842127074716	0.0917179419928954	-2.93118359650438	0.00337673150668704	0.0448562874242375
ENSSSCG00000012890	TCIRG1	650.038721517906	0.585409310575714	0.100243316975292	5.83988367743262	5.2237282068647e-09	1.07617965496864e-06
ENSSSCG00000012996	CDC42EP2	342.269755249041	0.390917937057713	0.127359387684094	3.06940810698114	0.00214483377655636	0.0329238993962109
ENSSSCG00000012997	POLA2	621.305648854913	0.379703575291608	0.105206161154329	3.60913820184555	0.000307215917315393	0.00819917390235149
ENSSSCG00000013008	CDCA5	81.6776922241092	1.2899907509433	0.26072184774258	4.94776621948825	7.50699930590976e-07	6.62817239468408e-05
ENSSSCG00000013034	PLCB3	673.82929839767	0.292234356633727	0.100169298872559	2.91740443352334	0.00352957789886151	0.0458493730822242
ENSSSCG00000013041	FERMT3	3518.69592390425	0.202536915769728	0.0664401840105636	3.04840991616648	0.00230055876576602	0.0343991409869426
ENSSSCG00000013050	MARK2	850.199151822455	0.275034484117334	0.090296066254799	3.04591878168022	0.00231970486515612	0.0345250877459168
ENSSSCG00000013062	MTA2	1524.85328639139	0.245302576604989	0.0764813598512441	3.20735113865786	0.00133963371615069	0.0240225344104196
ENSSSCG00000013064	NA	3415.77549718457	-0.285559253610297	0.0796090141700845	-3.58702160285769	0.000334476622737839	0.00867054962651313
ENSSSCG00000013074	RAB3IL1	917.002887153769	0.643361636198051	0.0941307370779622	6.83476679530511	8.21385367111844e-12	3.57241791333125e-09
ENSSSCG00000013086	CYB561A3	1252.84915044888	-0.313432561922614	0.105754895024527	-2.96376410614299	0.00303901152670569	0.041690551820216
ENSSSCG00000013102	MS4A7	4285.75484329724	1.2080063685164	0.200118360516108	6.03645945030198	1.57532313867081e-09	3.77531012600231e-07
ENSSSCG00000013119	STX3	2684.23734210876	0.449865600433069	0.0774653052761024	5.80731720903512	6.34817967124142e-09	1.2852874806791e-06
ENSSSCG00000013145	DTX4	687.748333902733	-0.340342045572387	0.111504288228053	-3.05227763865282	0.00227111929398726	0.0342358842994768
ENSSSCG00000013181	SERPING1	286.581595245157	-0.711443385671256	0.151924661919562	-4.68286963210711	2.82886441070597e-06	0.000201329422878305
ENSSSCG00000013269	MAPK8IP1	201.838124482569	0.46256651156947	0.156808457307154	2.94988242033018	0.00317894884453053	0.0430073689876981
ENSSSCG00000013314	QSER1	1317.57898368917	0.428085898158099	0.0985962948543292	4.34180512351477	1.41316851456045e-05	0.000731050126276798
ENSSSCG00000013318	RCN1	324.216162778355	-0.711773296639048	0.134813649575538	-5.27968272411637	1.29407770641435e-07	1.74670741453146e-05
ENSSSCG00000013332	KIF18A	49.4179276054751	0.939081460482673	0.292033147770568	3.2156673571195	0.00130141587011642	0.0235115793273493
ENSSSCG00000013352	E2F8	109.588028541597	1.25386695863625	0.212758101452148	5.89339230834534	3.78346711049303e-09	7.9337954068785e-07
ENSSSCG00000013366	LDHA	40569.0535118274	0.251923443829651	0.0711681392812215	3.53983462788276	0.00040037783177051	0.0099183183100869
ENSSSCG00000013387	NA	1005.3396409127	-0.614017105552021	0.128250630399884	-4.78763420996468	1.68758878825213e-06	0.000134811939730917
ENSSSCG00000013388	PDE3B	472.847922508515	-0.39059059199377	0.113090203640647	-3.45379687558881	0.000552753537908895	0.0123873755642446
ENSSSCG00000013400	NA	1363.11732323466	0.451838940610553	0.0904020567925289	4.99810465206025	5.78965630492791e-07	5.39586777688638e-05
ENSSSCG00000013411	WEE1	78.5485827747886	0.728486424399333	0.249380479290648	2.92118463510649	0.00348703106453932	0.0456501736799167
ENSSSCG00000013418	CFD	1382.62652609228	-0.400940453340987	0.0945581565505937	-4.2401466776318	2.23373776618978e-05	0.00107503207329371
ENSSSCG00000013427	DAZAP1	3346.88333965738	-0.231108808781548	0.0713556307543224	-3.23883071789045	0.00120020785308427	0.0223766007046551
ENSSSCG00000013457	DOT1L	886.851796649915	0.357786395795709	0.0898579353823317	3.98168947765585	6.84271400890336e-05	0.00260889579891403
ENSSSCG00000013508	SH3GL1	869.884821151409	0.312792375834904	0.0908017766542259	3.44478255118311	0.000571518960861185	0.0127246914732681
ENSSSCG00000013517	UHRF1	203.282646307836	1.36302240923206	0.184907197107962	7.37138646061589	1.68862545729758e-13	1.16644286735562e-10
ENSSSCG00000013550	SLC25A23	301.384179085302	-0.527738272733666	0.140783459641869	-3.74858150294181	0.000177837547176307	0.00551014859232552
ENSSSCG00000013553	VAV1	2978.6425790894	0.239384445376155	0.0705425502932152	3.39347591462368	0.000690116269853336	0.0146546751480791
ENSSSCG00000013554	TRIP10	407.33474420414	0.369204505903995	0.112508250595852	3.28157716388496	0.00103228275357949	0.0199587612910966
ENSSSCG00000013597	RPS28	2518.82501387154	-0.291991613422353	0.0945053022224644	-3.08968498651015	0.00200368886768688	0.031498418170344
ENSSSCG00000013604	MYO1F	6662.73134123721	0.28320775680183	0.0709474540876672	3.99179590647299	6.55747981108557e-05	0.00254140215912798
ENSSSCG00000013627	PRKCSH	1298.30458187898	-0.271271352148442	0.091213240984165	-2.97403479167609	0.00293911748151386	0.0408525082069796
ENSSSCG00000013632	C19orf38	474.209500884859	-0.35825480398942	0.119426213195869	-2.99980041569142	0.00270156564776954	0.0384467582353008
ENSSSCG00000013639	SLC44A2	1698.99087169441	-0.255912413524916	0.0783846366612924	-3.26482872697029	0.0010953028477933	0.0209140509620109
ENSSSCG00000013655	ICAM1	3054.46883438376	0.27426890714164	0.0867290471445507	3.16236504575587	0.00156493252891189	0.0265947940477747
ENSSSCG00000013659	DNMT1	1778.51319802271	0.253848844862462	0.0858450607990694	2.95705824539662	0.00310589441748024	0.0424099048191517
ENSSSCG00000013720	MAN2B1	4457.40114201821	-0.256363164572107	0.0802774801136049	-3.19346302611036	0.00140577338623685	0.0247867820939629
ENSSSCG00000013772	ASF1B	75.4944139685718	1.00664161060774	0.238084878677836	4.22807872636832	2.35695327487986e-05	0.00111155430951463
ENSSSCG00000013775	ADGRE5	1575.20920908698	0.329155130387252	0.095685061116411	3.43998453412493	0.000581747428993007	0.0128652731801599
ENSSSCG00000013776	DDX39A	1538.17193220792	0.328114694791651	0.0766419962153489	4.28113450841902	1.8594291937626e-05	0.000909803209264758
ENSSSCG00000013787	ADGRE3	511.278354550344	-0.352520336130422	0.120437110298421	-2.92700759140551	0.00342240526908971	0.045309250366314
ENSSSCG00000013835	CASP14	200.87674751586	-0.565115330479409	0.166944532160157	-3.38504845392163	0.000711656909955638	0.0150035674930145
ENSSSCG00000013839	RASAL3	720.62382604835	0.349082323528479	0.100287084388696	3.48083031485385	0.000499862054631293	0.0115776727959276
ENSSSCG00000013842	NA	826.402493727368	-0.357411788045571	0.100436621770393	-3.55858034395709	0.000372864736660644	0.00938431493206244
ENSSSCG00000013849	NA	9136.07166703613	0.292653269511415	0.0765422991377921	3.82341885216406	0.000131613920463408	0.00430957939335799
ENSSSCG00000013856	AP1M1	1084.80634054176	0.318875063963085	0.0863947569527306	3.69090758756983	0.000223455316494505	0.00647910069529623
ENSSSCG00000013876	MYO9B	3170.29116576393	0.262795896607665	0.0670059468271789	3.92197870564334	8.78247555044734e-05	0.00314273376446084
ENSSSCG00000013886	B3GNT3	1191.06123959123	-0.257500270206135	0.0835807457629719	-3.08085633665419	0.00206406211998422	0.0321657095935332
ENSSSCG00000013888	JAK3	506.369027321806	-0.399855885184586	0.116085688230098	-3.44448907768903	0.000572139751161166	0.0127246914732681
ENSSSCG00000013938	GATAD2A	1665.77675500003	0.348071339039009	0.0784175910302477	4.43868951425387	9.05082699666774e-06	0.00051344860590275
ENSSSCG00000014039	RGS14	638.497826644645	0.319408489104218	0.101996145387638	3.13157411871105	0.0017387189175403	0.0285563304177284
ENSSSCG00000014113	HOMER1	51.5546766128579	1.04409654534378	0.298811567248989	3.49416374659206	0.000475549244247012	0.0111911318140133
ENSSSCG00000014119	SERINC5	1441.30238321803	-0.28806619688638	0.0792319552031748	-3.63573252922625	0.000277191827265881	0.00760528884949354
ENSSSCG00000014136	VCAN	1017.73228695452	0.675742341612999	0.110652323830249	6.10689697443365	1.01586765649369e-09	2.48527789379279e-07
ENSSSCG00000014139	ARSK	134.563241207161	-0.660652950868998	0.208436242318385	-3.16956851419271	0.00152665460821542	0.0262098027255463
ENSSSCG00000014171	ERAP1	645.272578320121	-0.32419801658195	0.102087312047702	-3.17569353212536	0.00149478776801849	0.0259925773475635
ENSSSCG00000014207	APC	2020.40224092738	0.262354122706241	0.0743171224244883	3.53019753923885	0.000415249502546914	0.0101052243956443
ENSSSCG00000014232	LOX	19.4799031195164	2.33828239968075	0.669526098548027	3.4924439909836	0.000478621959259629	0.0112235175543364
ENSSSCG00000014248	LMNB1	2740.40081570565	0.459653174572962	0.0886438218261064	5.18539436932976	2.15558235828198e-07	2.48166702287306e-05
ENSSSCG00000014291	AFF4	3092.77853612045	0.251496072263063	0.0845037696932578	2.97615210748556	0.00291890047746569	0.0407086084404746
ENSSSCG00000014326	KIF20A	221.100780075476	0.705838672978569	0.175713870525438	4.01697754917068	5.89493377150291e-05	0.00235456487342717
ENSSSCG00000014339	CTNNA1	4745.83350923714	0.254138731651526	0.0647186785343223	3.92682201501917	8.6075627903172e-05	0.0031005708541931
ENSSSCG00000014362	HBEGF	1355.19790812447	0.609934210401407	0.0985392164742121	6.18976111466269	6.02554613290377e-10	1.57239973863753e-07
ENSSSCG00000014364	ANKHD1	2355.37019745677	0.241657957735079	0.0719828912008512	3.3571582594646	0.000787480242411671	0.0162460453030333
ENSSSCG00000014369	CD14	3797.11951945221	0.310094323861357	0.0790781712465359	3.92136437873101	8.80490001283842e-05	0.00314273376446084
ENSSSCG00000014391	ARAP3	353.273142668344	0.682125310091529	0.124674279700486	5.47125928242977	4.46848980829788e-08	7.09101024578945e-06
ENSSSCG00000014394	RNF14	1639.12480348073	0.227072917892356	0.0765392566319682	2.96675102273615	0.00300964568280108	0.0413843902261512
ENSSSCG00000014430	ABLIM3	265.980401634646	0.729321916612866	0.148761418990723	4.90262812469105	9.45628974076164e-07	7.98886405940747e-05
ENSSSCG00000014569	RPL27A	2871.9731258682	-0.310691814616002	0.0903970098684865	-3.43697003991625	0.00058826066916995	0.0129848590941029
ENSSSCG00000014794	NUP98	5316.47917404854	0.240777941694766	0.0814800529136248	2.95505382096412	0.00312614510084866	0.0425380323514088
ENSSSCG00000014820	FCHSD2	535.102715994848	-0.354605617772189	0.111849990272824	-3.17036789102293	0.00152246045213315	0.0262098027255463
ENSSSCG00000014852	ARRB1	2306.58407656246	-0.700878301955853	0.0938301273629462	-7.46965097089522	8.04078095970064e-14	5.90143067561029e-11
ENSSSCG00000014924	CTSC	37325.4866788743	-0.192712969810938	0.0610611735935427	-3.15606396781273	0.00159913785460551	0.026949925748921
ENSSSCG00000014985	MMP1	291.205397766702	0.987435978634487	0.187573253093996	5.26426855826649	1.40748581594658e-07	1.86328705831073e-05
ENSSSCG00000014987	MMP12	1034.9239840195	0.699421888411393	0.214683466948637	3.25792152675981	0.00112231437206715	0.0211570153328039
ENSSSCG00000014988	MMP13	337.516132940949	0.695399957991566	0.165898763364955	4.19171272821233	2.76856421920827e-05	0.00129012895341916
ENSSSCG00000015115	CBL	2529.37833548799	0.36979183037293	0.0833050716937016	4.43900740800741	9.03747062708633e-06	0.00051344860590275
ENSSSCG00000015175	VWA5A	2623.61338577041	-0.30183383616663	0.0954255061404276	-3.1630310215222	0.0015613569300686	0.0265947940477747
ENSSSCG00000015196	SIAE	371.719421107331	-0.44841220259089	0.139348494768703	-3.21791924150443	0.00129124168433849	0.0233997702147946
ENSSSCG00000015273	ATP2B4	1677.81264076286	-0.274990244858413	0.0920929288443178	-2.98600824525063	0.00282645022167794	0.0396547251531231
ENSSSCG00000015284	MDM4	2486.16690252828	-0.416981491000224	0.100829653266458	-4.13550456132469	3.54175579477224e-05	0.00156356534954926
ENSSSCG00000015298	SRI	904.242195762874	-0.285476551939764	0.0875178310482462	-3.26192443894534	0.00110658635624678	0.0210610106667843
ENSSSCG00000015326	COL1A2	80.0680445747578	1.15399486905844	0.282127062027027	4.0903373847486	4.30746134692134e-05	0.00182608370385911
ENSSSCG00000015340	ASNS	4294.96660391341	-0.247010793815781	0.0777958376219689	-3.17511580781576	0.00149776712692855	0.0259925773475635
ENSSSCG00000015362	TSPAN13	333.378918901858	-0.39808832929059	0.119560697862821	-3.32959188434432	0.000869733620706472	0.0175184938386897
ENSSSCG00000015390	NA	2055.85089178299	-0.492485249163769	0.112362664945617	-4.38299722957025	1.17057602135739e-05	0.000627674621863006
ENSSSCG00000015405	NA	4527.45184527826	-0.36346866777918	0.0875140403673862	-4.15326119389904	3.27770248765322e-05	0.00146350039211071
ENSSSCG00000015480	PRRC2C	5690.51513915337	0.216933459160906	0.0724180708206976	2.9955708112968	0.00273931690674349	0.0387563836576973
ENSSSCG00000015581	CENPF	312.615883480517	0.665822335778985	0.14777690875582	4.50559117378183	6.61884119601769e-06	0.000398590011101721
ENSSSCG00000015595	ATF3	2435.4669959864	0.288220327924807	0.0986203728931258	2.92252320154122	0.00347207751729602	0.0456482334723449
ENSSSCG00000015600	DTL	50.6004723113415	1.04186501956381	0.304029906014169	3.4268504477821	0.000610625268323159	0.0133231010797916
ENSSSCG00000015617	G0S2	719.253820217819	0.562073158640777	0.106091552552686	5.29800106715984	1.17077282635523e-07	1.61745709410464e-05
ENSSSCG00000015644	IKBKE	946.176848034213	0.335700067118009	0.0903444408435117	3.71578000797509	0.00020257778421848	0.00597706261326033
ENSSSCG00000015662	NA	528.921321854711	0.387329192362014	0.107536096604439	3.60185281586673	0.000315957243822256	0.00837371786250156
ENSSSCG00000015664	NA	987.568539188624	-0.418422162900902	0.0975725014746665	-4.28832054705024	1.80029161735486e-05	0.000889612391602549
ENSSSCG00000015708	NA	42.8403880560591	1.84716808314847	0.375269444509178	4.92224483014973	8.55570828931954e-07	7.38747665010878e-05
ENSSSCG00000015753	ANGPT2	46.6046267790923	1.54927726850604	0.389746456850126	3.97509006503118	7.03526270372305e-05	0.00266500290096193
ENSSSCG00000015772	AGA	609.447688306683	-0.313382351994647	0.103669585290649	-3.02289578101471	0.00250368451578648	0.0364773787455095
ENSSSCG00000015784	ACSL1	3245.46460277535	-0.338504850488434	0.0973937774639144	-3.47563118818196	0.000509652652356068	0.01173500215023
ENSSSCG00000015850	DUSP4	563.006619190724	-0.548467283144519	0.112055555992354	-4.89460141701447	9.85051683936813e-07	8.20387370529787e-05
ENSSSCG00000015878	PKP4	596.392037826265	0.314223334366235	0.0996682097980196	3.15269367236571	0.00161771469569552	0.0270996058082061
ENSSSCG00000015958	PDK1	576.508169069465	-0.418669190585585	0.104297828927582	-4.01416975684395	5.96554023738126e-05	0.0023586982830831
ENSSSCG00000015961	CDCA7	67.4928544471216	0.942513355645209	0.324790739566824	2.90190957076623	0.00370895588116179	0.0471877236321592
ENSSSCG00000016009	ITGA4	1270.51052570636	-0.628409905937334	0.111828439083271	-5.61941051032107	1.91610094189664e-08	3.32362428866822e-06
ENSSSCG00000016017	DNAJC10	2214.54401311399	-0.272904284542161	0.0757477130419676	-3.60280559745691	0.000314800964996592	0.0083635921537443
ENSSSCG00000016034	COL3A1	123.962462231453	2.26495737513511	0.660242642980969	3.43049240944044	0.000602486828924547	0.0131996321493674
ENSSSCG00000016059	STAT4	55.8840188829177	2.05548299239286	0.334420343819045	6.14640535596449	7.92585783535919e-10	2.02333366436137e-07
ENSSSCG00000016083	PLCL1	311.920827252736	-0.534064210646321	0.139471331606231	-3.82920421348055	0.00012855829656889	0.00423522917284859
ENSSSCG00000016109	ALS2	1219.14782506715	0.361676212438379	0.0934643376564742	3.86967073759952	0.000108982437598228	0.00368812900494523
ENSSSCG00000016119	NA	2493.47720144027	0.424286007402149	0.0981204095736502	4.3241361226043	1.53130727205136e-05	0.000778447675138493
ENSSSCG00000016128	EEF1B2	4309.41696752542	-0.440658944754995	0.105377995971512	-4.18169790279675	2.89340248443812e-05	0.00132207102625513
ENSSSCG00000016174	FN1	694.748278097526	0.563652307656153	0.126148598960182	4.468161456427	7.88947502614963e-06	0.000463230526160376
ENSSSCG00000016184	NA	740.427800123122	0.394156484298811	0.100633863292029	3.91673807806632	8.97551734207898e-05	0.00318427492894361
ENSSSCG00000016185	ARPC2	10928.5473324964	0.186996350142934	0.0615726928455523	3.03700133128807	0.00238944400452758	0.0351649755903359
ENSSSCG00000016211	ATG9A	659.739538245927	0.330560033462612	0.106744673453576	3.09673562874661	0.00195664288965223	0.030966115166019
ENSSSCG00000016233	SERPINE2	1741.78829541849	-0.283570396188895	0.0832179992476374	-3.40756084924675	0.000655462920985341	0.0140972547273459
ENSSSCG00000016239	NYAP2	2023.81707595617	0.478936320327434	0.106483107183345	4.49776807792422	6.86705462341875e-06	0.000411427665524522
ENSSSCG00000016258	DNER	470.798041797549	-0.427147716170058	0.122127546529706	-3.49755422349502	0.00046954525051339	0.0111166731386668
ENSSSCG00000016291	GIGYF2	1360.98095165334	0.273747735591531	0.0788081521349061	3.47359667973082	0.000513532318417945	0.0117781445609022
ENSSSCG00000016420	INSIG1	3282.88187413963	0.387474263740817	0.0736286442578567	5.26254785276004	1.42072669588116e-07	1.86328705831073e-05
ENSSSCG00000016432	PRKAG2	247.348013806465	-0.395739245244598	0.135788933130656	-2.91437038439516	0.00356406775260643	0.0461412330363071
ENSSSCG00000016436	CHPF2	1189.5465466225	0.249415710812451	0.0828838354683205	3.00922018633876	0.0026191921900533	0.0376004570755451
ENSSSCG00000016461	ZYX	3092.41230679691	0.263735777738308	0.0720903553694482	3.65840584897545	0.0002537889388409	0.00714701632172839
ENSSSCG00000016532	WDR91	1486.8642518717	0.243544307650743	0.0795726063391575	3.06065515326592	0.00220853300736387	0.0335943045407694
ENSSSCG00000016570	TSPAN33	321.424414679176	-0.388527990692651	0.129086537296017	-3.00982580237388	0.00261397561731067	0.0375715002130713
ENSSSCG00000016577	ATP6V1F	2597.17342033376	0.41734674677745	0.0804136378721035	5.18999957993733	2.10294555018163e-07	2.44503857383989e-05
ENSSSCG00000016646	IFRD1	1370.77067798168	0.350480939082635	0.109377767241703	3.20431608654198	0.00135383754417236	0.0241980430459908
ENSSSCG00000016658	ANLN	340.705742642739	0.641037807008815	0.13057713209848	4.90926547938998	9.14181519877061e-07	7.77915477385241e-05
ENSSSCG00000016682	PLEKHA8	678.55411888601	0.429418079876076	0.0986645737518834	4.35230258994434	1.3471515595197e-05	0.00070623217693928
ENSSSCG00000016715	OSBPL3	193.166751436931	0.573075434598152	0.158206379114175	3.62232823863931	0.000291963319428127	0.00789982778812097
ENSSSCG00000016781	TRIO	3065.69797773186	0.282534001928831	0.0692283126610697	4.08119151064782	4.48054172615316e-05	0.00188004009814622
ENSSSCG00000016782	OTULINL	892.82268372806	-0.457126040150788	0.103057110913938	-4.43565743398852	9.17917188552721e-06	0.000515746485415053
ENSSSCG00000016784	ANKH	296.116315573333	-0.498723313647367	0.154665154172643	-3.22453571598082	0.00126177116361959	0.0230435128684056
ENSSSCG00000016855	FYB1	786.34395074399	-0.285321396399029	0.0902662770932623	-3.16088583230521	0.00157290135772333	0.0266915905256431
ENSSSCG00000016863	OXCT1	2268.98578130602	-0.242278866214999	0.0832459281963814	-2.91039900045862	0.00360967611919186	0.0464276305231872
ENSSSCG00000016968	BDP1	1301.13620720537	0.286813425208316	0.084022116604167	3.41354677554137	0.000641231500333235	0.0138929548125704
ENSSSCG00000016983	STC2	150.780486127246	-1.07213869712994	0.217303749244326	-4.93382512201608	8.06346419584017e-07	7.06636269042918e-05
ENSSSCG00000016986	CREBRF	549.45684207825	0.400646810187418	0.135868987162648	2.94877306848403	0.00319038149309648	0.0430628159464735
ENSSSCG00000016991	DUSP1	2269.98363134839	0.956114026105337	0.0990314494475498	9.65465043114133	4.69758657370719e-22	1.18314297749917e-18
ENSSSCG00000017022	HMMR	124.257249794488	0.644061594088615	0.210911565193526	3.053704492201	0.00226034612043775	0.0341738036737161
ENSSSCG00000017024	CCNG1	11808.7493562997	-0.196652953478396	0.0678525477483624	-2.8982397861861	0.00375263562544385	0.0475887690600293
ENSSSCG00000017082	SPARC	34.2143256978185	1.63338989279872	0.466638565585374	3.50033197695462	0.00046467907348472	0.0110236896160224
ENSSSCG00000017087	GM2A	3866.15188125273	-0.271898693216717	0.0854459884421805	-3.18211186006356	0.00146205338422245	0.0255109849790851
ENSSSCG00000017091	TNIP1	2275.70765745595	0.2320900318183	0.0791134356500567	2.93363611264345	0.0033501672508584	0.0445538097699096
ENSSSCG00000017126	NARF	628.365450335571	0.293602533809911	0.0962453652184311	3.05056283119269	0.00228412883517493	0.0343446393790968
ENSSSCG00000017137	METRNL	1332.78032149064	0.263513986277739	0.0866581110093799	3.04084618517955	0.00235914315355	0.0348985587488858
ENSSSCG00000017160	CBX4	160.513825667896	-0.514079880457895	0.175045584185943	-2.93683432717623	0.00331581192788434	0.0441970255041383
ENSSSCG00000017245	CDC42EP4	544.778328994396	0.448333720142818	0.115158910260115	3.89317438946012	9.89409738284592e-05	0.00342732700786902
ENSSSCG00000017256	ABCA6	134.265815141549	-1.07526696937609	0.206185351499106	-5.21505025239755	1.83767409326524e-07	2.22472235847564e-05
ENSSSCG00000017272	HELZ	1599.87428020679	0.28903441271469	0.0833554945087246	3.46749082850726	0.000525341668962845	0.0119485827956864
ENSSSCG00000017333	FMNL1	3680.84023998318	0.293997735753668	0.0709613825642675	4.14306662482799	3.42692335202996e-05	0.00151857965746747
ENSSSCG00000017355	GRN	7752.09422367079	-0.220435012060921	0.0762525241261061	-2.89085528101819	0.0038419499502732	0.0483558609496872
ENSSSCG00000017471	CDC6	29.8275573060891	1.33541683894238	0.380755217019005	3.50728441594991	0.000452705006443218	0.0108051115663876
ENSSSCG00000017473	TOP2A	472.793132944975	0.738264257294812	0.144540301887937	5.10767064723023	3.26154501707227e-07	3.41967170852497e-05
ENSSSCG00000017509	NA	1179.77604742675	-0.294194109185865	0.0927482412412506	-3.17196429008963	0.00151411623941757	0.0262098027255463
ENSSSCG00000017561	ABCC3	796.005653632545	-0.392927466228023	0.098932855023374	-3.9716580112359	7.13741344751928e-05	0.0026892196313085
ENSSSCG00000017671	RNFT1	827.347999768627	0.388603520222798	0.126985182742401	3.06022727872992	0.00221169084817145	0.0335988171152358
ENSSSCG00000017700	CCL3L1	2283.64026659927	0.829041957782194	0.115496636910566	7.17806145666524	7.07067780545197e-13	3.83111066535251e-10
ENSSSCG00000017723	CCL2	15260.270069105	0.551291128619296	0.0733905760521257	7.51174276419006	5.83453511249871e-14	4.56766305507149e-11
ENSSSCG00000017737	RNF135	199.301250185587	-0.446080721159728	0.154471001395843	-2.88779587837729	0.00387951542190715	0.0487611526846493
ENSSSCG00000017748	NF1	3083.15547939141	0.31403426292339	0.0874485455324429	3.5910747401383	0.000329317173232609	0.00857465978995683
ENSSSCG00000017773	SUPT6H	3204.71818332421	0.272140228698101	0.0731668317267259	3.7194480378012	0.000199658615799171	0.00590577109654827
ENSSSCG00000017790	TAOK1	747.305676851015	0.310552142241089	0.100916823267651	3.07730794713428	0.00208879389368237	0.0323171366185929
ENSSSCG00000017804	ABR	6589.78536186746	0.204259995916047	0.0620655788680746	3.2910350574546	0.000998194726315347	0.0194714296862477
ENSSSCG00000017861	ASPA	1140.61076906132	0.440912173666616	0.0969439392849529	4.54811488906612	5.41285850508511e-06	0.000341737620565669
ENSSSCG00000017865	CTNS	4339.17822629464	0.391501809283102	0.0777376870489226	5.03619060645217	4.74887696025529e-07	4.68622370960318e-05
ENSSSCG00000017920	NA	2604.31308252051	-0.338682790669733	0.0852895703780821	-3.97097545653447	7.15789538690241e-05	0.0026892196313085
ENSSSCG00000017983	PER1	415.025092178315	0.416602441879911	0.141481216561242	2.94457774682464	0.00323395684187524	0.0435009796038269
ENSSSCG00000017991	PIK3R5	1371.3577207477	0.249077606450863	0.0817469584354234	3.04693423728571	0.00231188283268599	0.0344961119494683
ENSSSCG00000018923	SNORD21	91.3239226467739	-0.731504406532424	0.246118310020787	-2.97216572985018	0.0029570701559006	0.0409009126510492
ENSSSCG00000020666	EHD4	2384.85327415317	0.268907405573063	0.0783288195514301	3.43305831893075	0.000596813711366097	0.0131243135066893
ENSSSCG00000020736	ADD2	82.4662652827239	-0.803778285315796	0.237498524961372	-3.38435064153146	0.000713468244027299	0.0150147985476928
ENSSSCG00000020777	NA	427.09083774882	0.351691489349721	0.116943654505207	3.00735846538866	0.00263528808161233	0.0377379383988947
ENSSSCG00000020962	DYNLL2	4737.20919918701	-0.224255581125693	0.0733043155091167	-3.0592411861182	0.00221898426747625	0.0336660623423431
ENSSSCG00000020967	NA	3711.81600417324	-0.269412977344068	0.0806989148540727	-3.33849566417647	0.000842333448909651	0.01711035037797
ENSSSCG00000021038	NRIP1	854.039456162033	-0.294562901223726	0.094787816261105	-3.10760298994879	0.001886112543423	0.0300932331486634
ENSSSCG00000021092	FAM53C	1951.45484875159	0.357427624966971	0.0871331041396389	4.10208758767689	4.09439213999365e-05	0.00175476083576443
ENSSSCG00000021161	CKS2	168.176118218934	0.589475752163817	0.166431692675312	3.54184796590282	0.000397334413297858	0.00986447783373519
ENSSSCG00000021208	NA	6713.86458768529	-0.702651513406317	0.225011364610352	-3.12273788758663	0.00179177240464787	0.0291050962922556
ENSSSCG00000021220	CKB	402.368922991826	0.591543423036559	0.134016638737201	4.41395507759706	1.01499029074644e-05	0.000554373534150484
ENSSSCG00000021259	CDA	329.341367276632	0.523329174670706	0.143655964825936	3.64293383365466	0.000269548144214392	0.00741288959604122
ENSSSCG00000021306	GJC1	61.6381122330059	0.978347447063026	0.282564790909722	3.46238271199048	0.000535415219492456	0.012114414108863
ENSSSCG00000021325	MCFD2	1904.12966742142	-0.242432637839309	0.0767349321286234	-3.15935169438792	0.00158120553034708	0.0267551823384234
ENSSSCG00000021386	PTGR1	2716.62739324202	-0.432866874379264	0.0948693428987774	-4.56276876336246	5.04834063851199e-06	0.00032752853103893
ENSSSCG00000021418	LSS	187.69101308078	0.630535784102662	0.166851385842155	3.77902635282373	0.000157442763276823	0.004976280732397
ENSSSCG00000021475	SLC4A2	770.062315114498	0.386696676947677	0.0958847671694604	4.03293128161072	5.5085391849072e-05	0.00224606859890157
ENSSSCG00000021586	ZHX2	456.802510891146	0.510163461811403	0.135938387757382	3.75290210681271	0.000174799128448198	0.00544473783917025
ENSSSCG00000021712	HERC6	468.994928476643	0.453266671027303	0.152995395455151	2.96261642174828	0.00305036430418448	0.0417974656056457
ENSSSCG00000021834	ERCC6L	53.8652787826075	0.877435772992309	0.28346709109147	3.09537085809081	0.00196566951106852	0.0310671023801853
ENSSSCG00000021933	CLEC5A	2048.40776488919	0.260524227340643	0.07731102531051	3.36981984515508	0.000752173421487148	0.0157446924929119
ENSSSCG00000021966	TOPBP1	1134.92016642823	0.374293906451173	0.0871344505381592	4.2955903679826	1.74229043997879e-05	0.000866937145621648
ENSSSCG00000022004	SH3BP2	1721.36436620209	0.304307518099621	0.0784973254104794	3.87666097549607	0.000105899755139858	0.00359416423296922
ENSSSCG00000022031	CHST2	384.549219379454	0.726427873474639	0.138728633721933	5.2363225527809	1.63807579324638e-07	2.07034278220058e-05
ENSSSCG00000022048	REEP5	8572.12096035384	-0.209471253367845	0.0596563499185785	-3.51129852318723	0.000445923337830878	0.0106866892982612
ENSSSCG00000022070	ZNF143	507.458534043706	0.429861918155047	0.107073826310057	4.01463114720756	5.95388310827597e-05	0.0023586982830831
ENSSSCG00000022099	TP53INP2	1324.0999156236	0.734644560451614	0.100786687287692	7.28910315659644	3.12025082123437e-13	1.92847923125027e-10
ENSSSCG00000022114	NA	35.3248601430352	1.14993994589324	0.391180666613536	2.93966456943873	0.00328567733199263	0.0439951070804897
ENSSSCG00000022159	FNDC3A	1663.92029453976	0.399422926067441	0.107280981677114	3.72314756840679	0.000196754443195377	0.0058846980140845
ENSSSCG00000022230	CD9	1297.92764689396	-0.258259538872357	0.0845894653969711	-3.053093404248	0.00226495427334768	0.0341868355166089
ENSSSCG00000022236	NA	7648.1570003543	-0.378063786344754	0.0808827551882459	-4.6742199306249	2.95072997396812e-06	0.000206252512406593
ENSSSCG00000022246	NA	4201.30960661077	0.310824090443793	0.0722466444129378	4.30226335035335	1.69062198877889e-05	0.000848417692915832
ENSSSCG00000022464	KBTBD2	1813.74903853888	0.26376239869403	0.080369920731343	3.28185465773598	0.0010312674600183	0.0199587612910966
ENSSSCG00000022486	CBLB	1033.72502478231	0.314367343755268	0.104848497027956	2.99830090717895	0.00271489474805508	0.0385036340898681
ENSSSCG00000022553	TNRC18	1449.64238400556	0.232881563362739	0.0796884281602883	2.92240126627058	0.003473437274603	0.0456482334723449
ENSSSCG00000022672	TRPM4	142.218846482232	-0.886103804250614	0.220029602290667	-4.02720268102853	5.64443741402847e-05	0.00227775355852015
ENSSSCG00000022780	UGCG	921.084208738821	0.367357334971939	0.0937883165211205	3.9168773744778	8.97033482126235e-05	0.00318427492894361
ENSSSCG00000022784	PLEKHO1	5369.0696267903	0.31704412110065	0.067285477163786	4.71192498685715	2.45387712919826e-06	0.000183584236790994
ENSSSCG00000022801	S100PBP	328.602629639496	0.420449432309959	0.125660320795943	3.3459204118436	0.000820099314318071	0.0166905134281406
ENSSSCG00000022823	MCM5	173.564979667108	0.791905954281161	0.166989191370729	4.74225875208336	2.11348438531268e-06	0.000163800834718057
ENSSSCG00000022925	NA	10969.5325759723	0.311335513539233	0.0896589308846763	3.47244285055872	0.000515744806080038	0.0117922778844065
ENSSSCG00000023080	TPP1	5464.70227419232	-0.219431097506599	0.0729734621391963	-3.00699858652775	0.00263840989742762	0.0377379383988947
ENSSSCG00000023165	SEMA7A	3938.50817239557	0.579330119511713	0.0858666982143488	6.7468545030756	1.51084641437238e-11	6.33638194427673e-09
ENSSSCG00000023296	CENPE	216.431074941843	0.43597858195819	0.143771209200215	3.03244706908634	0.00242579636276408	0.035518861206906
ENSSSCG00000023298	SRXN1	11920.9896119634	-0.259219681631722	0.0711437752663423	-3.64360312144353	0.000268847867403527	0.00741288959604122
ENSSSCG00000023324	KMT2A	1500.60663135721	0.308144118078993	0.087439608972436	3.52407932400671	0.000424957008904465	0.0102680455875826
ENSSSCG00000023374	SRGN	14600.2718789409	0.251043973676543	0.0779677369413449	3.21984430387409	0.00128260236494707	0.0233875769744928
ENSSSCG00000023565	IKZF5	629.062889588949	-0.342391418817073	0.110906198388179	-3.0872162583617	0.00202040552338149	0.0316763979453523
ENSSSCG00000023662	CHST3	219.336830076544	-0.471906852944333	0.147855673546305	-3.19167226813615	0.00141451731884286	0.0249035635309921
ENSSSCG00000023666	CTSB	62733.6189120997	0.228650240897273	0.0599926748083299	3.8113026569958	0.000138236390240541	0.00448428157622837
ENSSSCG00000023784	SEMA3C	1265.79719557463	0.648584744167811	0.100126247821784	6.47766952500042	9.31500916076131e-11	3.03850423818945e-08
ENSSSCG00000023890	ATG2A	1203.19853469786	0.274274727122178	0.0879951431928519	3.11693028922144	0.00182744778957724	0.0295181834841892
ENSSSCG00000024001	PLXNA1	873.59563022573	0.4112201722022	0.0888057603180012	4.63055741800619	3.64682634189844e-06	0.000244712467045219
ENSSSCG00000024064	RNF6	1440.38555267043	0.296526701669946	0.0883895462248086	3.3547711730046	0.000794306593905154	0.0162500737495265
ENSSSCG00000024071	SCARF1	1863.57751130228	0.541709243003467	0.0820884813527968	6.59908959303717	4.13690268613675e-11	1.47211055282739e-08
ENSSSCG00000024145	PRR11	69.5207132809293	0.735984577378276	0.253551623050473	2.90270110884587	0.00369959538135429	0.0471877236321592
ENSSSCG00000024206	CPPED1	1639.23300028956	0.40171365127345	0.0861091449179145	4.66516827749704	3.08364581145731e-06	0.000213007369199666
ENSSSCG00000024260	RPL11	2492.70591934129	-0.316288735238681	0.107670191822431	-2.93757009145394	0.00330795386437862	0.044191502720036
ENSSSCG00000024481	PDE4DIP	441.629351688216	-0.363202476166616	0.112937305294463	-3.21596548828249	0.00130006465458142	0.0235115793273493
ENSSSCG00000024495	NA	1936.47305613452	-0.317947704024754	0.0761173261515649	-4.17707400009895	2.95282982533258e-05	0.00134399537360002
ENSSSCG00000024517	AKAP6	62.1942007175547	-0.747650412147212	0.258386638349721	-2.89353357016582	0.00380933567635593	0.048100031018761
ENSSSCG00000024592	ANKRD17	2438.50082063575	0.237011624010254	0.0711069798774344	3.3331696047109	0.000858625834660673	0.0173381664102279
ENSSSCG00000024596	NOCT	367.895090770482	-0.372860809953932	0.125438506773993	-2.97245893261251	0.00295424728965043	0.0409009126510492
ENSSSCG00000024692	RRBP1	2970.66450857125	0.300509941386196	0.0748568333817653	4.01446237851945	5.95814458207914e-05	0.0023586982830831
ENSSSCG00000024750	GFOD2	656.659517870759	0.621257453698448	0.107114248564168	5.79995156597935	6.63340761651598e-09	1.29826842734579e-06
ENSSSCG00000024793	PORCN	330.727590104082	0.521351000812882	0.136697486776456	3.81390333580498	0.000136788989394069	0.00446198084015153
ENSSSCG00000024960	PDGFC	1783.98195032867	-0.287728890922036	0.075516122096681	-3.8101650738059	0.00013887403392633	0.00449255586886197
ENSSSCG00000024973	GBP1	318.447748829547	-0.805236355404439	0.136349620482795	-5.905673609895	3.51208705426446e-09	7.49862514149591e-07
ENSSSCG00000025034	LAPTM5	23659.6438488995	-0.23959680876523	0.0665947332484045	-3.59783419916274	0.000320878053442432	0.00842936720715807
ENSSSCG00000025109	PLD3	12523.1232362431	-0.256236446171167	0.0818024895682308	-3.13237955866175	0.00173395553479235	0.0285179829762838
ENSSSCG00000025114	FMNL3	2113.24842345185	0.404847054814398	0.0882677443007889	4.5865798205379	4.50566188464639e-06	0.00029558652241007
ENSSSCG00000025117	ATN1	1613.60257314668	0.305308476603679	0.0823439424789423	3.70772235834779	0.000209131760771074	0.00614132395917728
ENSSSCG00000025455	RALB	2996.01416075731	0.287834450987626	0.0740572459092356	3.88664805791448	0.000101637944964601	0.00348986663075821
ENSSSCG00000025488	MCM3	203.073412358776	1.0566271970885	0.165060988618381	6.40143504490581	1.53923295790661e-10	4.40858844504812e-08
ENSSSCG00000025502	NA	996.077652537692	0.297646213532061	0.0922467962369602	3.22662927791528	0.00125257633415161	0.0229692707031563
ENSSSCG00000025593	TAP2	500.002171161511	-0.351963353482578	0.112511144512408	-3.12825325000372	0.00175848593057657	0.0288004188044081
ENSSSCG00000025794	FBRS	735.388248624658	0.300320918929648	0.0933186131979925	3.21823169716917	0.00128983580016686	0.0233997702147946
ENSSSCG00000025821	C2CD2	515.000784402126	0.398110505349724	0.109943662344678	3.62104096643271	0.000293420044032453	0.00792099213120251
ENSSSCG00000025856	TMEM106A	851.278783104729	-0.414727216613577	0.11446494294272	-3.62318108891307	0.000291001936671207	0.00789199940491913
ENSSSCG00000025910	ZNF277	679.259054722703	-0.454221969347233	0.108765938099621	-4.17614169733178	2.96495168597638e-05	0.00134430222580775
ENSSSCG00000025928	RPL18	2678.8272843523	-0.297719327751599	0.0914020875017211	-3.25724866782712	0.00112497833328212	0.0211708662944423
ENSSSCG00000026043	TGM3	1837.02945318395	1.23333320602888	0.100607981848428	12.2588007767313	1.50713780912033e-34	1.76983192925e-30
ENSSSCG00000026044	FDFT1	1641.36547714101	0.349222926624729	0.086467577384486	4.0387731122832	5.37315066201e-05	0.00220618560223718
ENSSSCG00000026153	ACAT1	745.874105592833	-0.459785870874889	0.0994858485236863	-4.6216208405301	3.80753440667438e-06	0.000254044753054416
ENSSSCG00000026169	MFSD12	4784.99707572445	0.345631888398108	0.0750340944967768	4.60633117139776	4.09835510143322e-06	0.000271903864158928
ENSSSCG00000026224	ARHGAP31	2536.88871360911	0.249264246831673	0.0772688300861328	3.22593530345696	0.00125561736113797	0.0229692707031563
ENSSSCG00000026257	STMN1	491.535221053535	0.530789562131243	0.126894174517054	4.18293088828838	2.87774894955225e-05	0.00132207102625513
ENSSSCG00000026302	NA	672.168364208395	0.819010932282187	0.115511083652296	7.09032333855959	1.33799017434051e-12	6.5466744238669e-10
ENSSSCG00000026326	CCNF	173.860861966721	0.650042420755229	0.165260255619517	3.93344678258176	8.37363847628343e-05	0.00303492705638878
ENSSSCG00000026516	EPHB3	122.37289852373	-0.768048175846598	0.244510138684426	-3.14117107772725	0.00168273706482269	0.0278312209127786
ENSSSCG00000026583	TLR1	558.122531071823	-0.626650720302955	0.138839522331856	-4.51348945731119	6.37696210034026e-06	0.000388003450488579
ENSSSCG00000026592	TLR6	787.156029124907	-0.485094751390231	0.0959428621002237	-5.05607963710205	4.2796268113015e-07	4.38385469437454e-05
ENSSSCG00000026655	PTPN13	243.794317668203	-0.773845273574481	0.146217635468044	-5.29242092513255	1.20707667871724e-07	1.64822109746239e-05
ENSSSCG00000026733	HIPK2	432.373996888013	0.46395561301858	0.117163053375117	3.95991398016189	7.49767654160934e-05	0.00280398775885728
ENSSSCG00000026781	ANKLE2	1764.91675312535	0.25086930687064	0.0850226450783527	2.95061752830027	0.00317139362425274	0.0429546428253748
ENSSSCG00000027230	SLC35G1	1097.14420774342	-0.456201926975006	0.0871254951982642	-5.23614730609985	1.63963108868819e-07	2.07034278220058e-05
ENSSSCG00000027372	SAMD9	2414.50104276607	0.275864436394482	0.087027613743155	3.16984948258655	0.00152517921683768	0.0262098027255463
ENSSSCG00000027477	TBC1D2B	2069.05516621639	0.251704907724525	0.0734701772029916	3.42594665355286	0.000612660698551262	0.0133231010797916
ENSSSCG00000027480	KLF10	587.287545681384	-0.527351591578576	0.112395751976866	-4.69191746399026	2.70656322244226e-06	0.000196192419266293
ENSSSCG00000027509	VPS54	1473.34420032249	0.265179411945246	0.0783287960969318	3.38546518214178	0.000710577233821762	0.0150035674930145
ENSSSCG00000027565	ARHGAP45	4838.14731013303	0.256408074550716	0.0668317142736408	3.83662273723608	0.000124737868221072	0.00414956596747888
ENSSSCG00000027607	IER3	1208.99086961645	0.355336228572396	0.112198858041589	3.1670217930443	0.00154008776430961	0.026324964506969
ENSSSCG00000027722	BMP2K	1279.91461305967	0.241206858382597	0.0811057794800129	2.97397867240815	0.00293965506556227	0.0408525082069796
ENSSSCG00000027860	ERAP2	458.981595699349	-0.396734779819384	0.127920691840426	-3.10141208675051	0.00192600052965232	0.0305657756313698
ENSSSCG00000027911	NA	615.238273911043	0.558202071192946	0.118700582868075	4.70260598310065	2.56861811858671e-06	0.000188565582520523
ENSSSCG00000027992	MST1R	230.070779211474	-0.505841102649035	0.171741271918527	-2.94536716188408	0.00322571627029329	0.0434398923876767
ENSSSCG00000028019	LRRC59	492.911670130933	0.375538911694444	0.113569867449994	3.30667737954169	0.000944095564336229	0.0185393214247497
ENSSSCG00000028169	NCAPG2	126.614872349361	0.699343239385461	0.191455941870349	3.65276330707482	0.000259433348866364	0.0072536328946136
ENSSSCG00000028355	ACTG1	49426.714369752	0.284008923090784	0.0636911490265207	4.459158414186	8.22820920099063e-06	0.00047597960909967
ENSSSCG00000028376	TM4SF19	359.195240579548	0.66288235118471	0.133303409724762	4.97273364989985	6.60153326154327e-07	5.96321577617713e-05
ENSSSCG00000028420	EIF4E	1158.58781921385	0.28998751768964	0.0970923957582436	2.98671708968535	0.00281990546704318	0.0396102271524976
ENSSSCG00000028444	ARMC10	1239.33463978085	-0.250479755108172	0.0859432097572152	-2.91447987357889	0.00356281781016866	0.0461412330363071
ENSSSCG00000028475	KPNA1	1582.28452113542	0.296584695581564	0.0824473268608247	3.59726272365646	0.000321583625036772	0.00842936720715807
ENSSSCG00000028512	LDLR	80.1250763300305	0.926345228199104	0.234728069931485	3.94646123264889	7.93147569517928e-05	0.00291060372151532
ENSSSCG00000028536	LHFPL2	3372.35707014284	0.368326057138713	0.0688419129484501	5.35031699968188	8.78002981625108e-08	1.27643557097582e-05
ENSSSCG00000028561	CD28	1987.76146388309	0.468743180410976	0.0871271795964157	5.37998799665334	7.44908053251559e-08	1.10727281890292e-05
ENSSSCG00000028606	ZBTB7B	1823.00241940277	0.267481680736231	0.0820804409081742	3.25877490150755	0.00111894410773874	0.0211570153328039
ENSSSCG00000028694	ATP6V1B2	17059.7595069478	0.426410436454777	0.07589203774693	5.61864523755032	1.92460573643395e-08	3.32362428866822e-06
ENSSSCG00000028696	NA	232.714107013709	0.732075124590496	0.156305292674731	4.68362338896568	2.81847657653759e-06	0.000201329422878305
ENSSSCG00000028711	CASP1	337.910126055482	-0.451544224353342	0.14346277492481	-3.1474661255507	0.00164692187393681	0.0273848928171322
ENSSSCG00000028741	DNMT3L	103.54695142274	0.795742654658012	0.209299208740376	3.80193818909792	0.000143568549184925	0.00460635375158079
ENSSSCG00000028840	EZH2	121.177227850638	0.873722596597503	0.199423071031169	4.38125133706794	1.17999659228266e-05	0.000629849999235239
ENSSSCG00000028869	NA	1909.82718134144	0.276482701561873	0.0753823717898844	3.66773683285691	0.000244706855450073	0.00697473932900536
ENSSSCG00000029005	KPNA2	1904.68385466718	0.344134761062916	0.0759831457003474	4.52909336525853	5.92373205816349e-06	0.000366117818731652
ENSSSCG00000029039	BRCA2	235.388530885111	0.576219537204052	0.149595760807653	3.85184402347431	0.000117231688472779	0.00393329062210241
ENSSSCG00000029082	KMT2E	3008.69670010393	0.236476748843903	0.0730144683200705	3.23876560748577	0.00120048185676	0.0223766007046551
ENSSSCG00000029119	PRPF6	966.538466326309	0.273648660105909	0.084660716532967	3.23229794540364	0.0012279894528281	0.0226748749096482
ENSSSCG00000029160	NA	1277.42278319029	0.344634611880436	0.087417278414824	3.94240839030735	8.06674660848827e-05	0.00295102197580928
ENSSSCG00000029199	NA	569.852699668608	-0.546699254197561	0.106606865163326	-5.12818056660792	2.92555777075187e-07	3.12316590017629e-05
ENSSSCG00000029226	UBC	28263.2984389239	0.230676237421774	0.0703007120089502	3.28127882107945	0.00103337536106504	0.0199587612910966
ENSSSCG00000029249	NAV3	572.173033125573	0.334032137430992	0.103924954877555	3.21416677856198	0.00130823662167128	0.023562304675285
ENSSSCG00000029326	CCNB1	162.183273104294	0.97175492093836	0.171828873347127	5.65536456131694	1.55515822461473e-08	2.85347234869543e-06
ENSSSCG00000029456	SLC7A1	1669.17921017597	-0.415250137795503	0.0871714362980166	-4.76360325618441	1.90166229399019e-06	0.000148874802122179
ENSSSCG00000029509	KIF22	182.193772130175	0.746866558835092	0.164811532061009	4.53164016798669	5.85274825672842e-06	0.000363644564966994
ENSSSCG00000029539	RAB23	1361.97980265336	0.415036152752877	0.0886914957411706	4.67954846498566	2.87507393834069e-06	0.000203385501553824
ENSSSCG00000029724	RACK1	10848.9706881444	-0.245081967523977	0.083430078865242	-2.93757324525414	0.0033079202178998	0.044191502720036
ENSSSCG00000029752	NA	3642.54381219185	0.345837493842235	0.0779396239076393	4.43724868690747	9.11160047294348e-06	0.000514411174777766
ENSSSCG00000029760	CIPC	2405.40969658386	0.248435460483021	0.0806658784367363	3.07980852992088	0.00207133708874488	0.0321742214723956
ENSSSCG00000029776	FAM219B	348.158570806044	-0.357160761568145	0.122182423077993	-2.92317628485857	0.00346480292198951	0.0456482334723449
ENSSSCG00000030003	NA	2209.18629575332	0.238571981308213	0.0801953465360136	2.974885596399	0.00293097833929834	0.0408285630348522
ENSSSCG00000030048	PLEKHG2	220.818384357506	0.439501108661177	0.150576388418771	2.91879167296052	0.00351390971484036	0.0458421233095786
ENSSSCG00000030108	ZNFX1	2216.98098149841	0.309507551839356	0.0922431352621518	3.35534509922875	0.000792660340407883	0.0162500737495265
ENSSSCG00000030115	HS1BP3	1281.49462525635	0.248087781684607	0.0844633141545622	2.93722528138812	0.00331163436886926	0.044191502720036
ENSSSCG00000030153	SMURF1	1794.28850537724	0.238960391071272	0.0767054729078142	3.1152978009595	0.00183759284985046	0.0296006211739285
ENSSSCG00000030420	GLG1	4962.87533572967	-0.217616336331989	0.0731109868488815	-2.97652029758259	0.00291539782871113	0.0407081054727167
ENSSSCG00000030433	NA	1123.7170238507	0.332194099258269	0.0892092681036911	3.7237621865942	0.000196275823054278	0.0058846980140845
ENSSSCG00000030469	BUB1	126.231842688986	0.793404362674154	0.193848619500773	4.09290695346422	4.25998695133189e-05	0.00181250096990907
ENSSSCG00000030535	SNX9	6096.66176399991	0.249765661738534	0.0658731557603535	3.7916152468417	0.000149670665150541	0.00476009160378093
ENSSSCG00000030637	IRGQ	675.454467747152	0.326149592184591	0.113321103363723	2.87810109947271	0.00400076900095748	0.0497153760616336
ENSSSCG00000030642	NA	859.752056650147	0.307176723240926	0.0936405504617623	3.28038143439108	0.00103666827435469	0.0199894836547571
ENSSSCG00000030653	GANAB	5602.10430710565	-0.337460292379956	0.0656543128424989	-5.13995620043278	2.74802518182797e-07	3.01589343086036e-05
ENSSSCG00000030820	STK4	3054.0439534314	0.247950271713349	0.0683818532738588	3.62596595211226	0.000287883287352862	0.00782549408190894
ENSSSCG00000030957	NFKB1	1528.90931324619	0.246332524358787	0.0847846546850515	2.90539043030646	0.00366795246957152	0.0469546775213064
ENSSSCG00000031170	NA	603.452712538257	-0.721227708606632	0.124794319210848	-5.7793312481482	7.49981362286508e-09	1.42048889311782e-06
ENSSSCG00000031173	KCNMB4	92.1473074454998	0.815272805079645	0.223764008740588	3.64344922880247	0.000269008734360207	0.00741288959604122
ENSSSCG00000031175	FNIP2	1652.93432978862	0.277347045251629	0.0908141531367433	3.05400684443991	0.00225806929038155	0.0341738036737161
ENSSSCG00000031239	NA	5272.3153738865	-0.432161348033393	0.0842527592169566	-5.12934356156275	2.90754278227012e-07	3.12316590017629e-05
ENSSSCG00000031247	KAT8	365.057464321181	-0.367371770012387	0.125856718849413	-2.91896827893587	0.00351191958551702	0.0458421233095786
ENSSSCG00000031346	CMKLR1	3138.64586036576	-0.341731738938244	0.107559700924984	-3.17713545128375	0.00148737550956538	0.0259143184107215
ENSSSCG00000031348	ALPK1	422.69473007905	-0.37047945030796	0.12545474737483	-2.95309231464196	0.00314607864662345	0.0427102908061263
ENSSSCG00000031657	NA	1774.64646109798	0.463425338099703	0.0822938521726737	5.63134822182485	1.78806291998678e-08	3.23034197990842e-06
ENSSSCG00000031741	NA	288.027634231092	1.6178116322939	0.307798789886251	5.2560688522907	1.47167212307226e-07	1.89910392760853e-05
ENSSSCG00000031854	NA	842.510101133473	0.347875827317214	0.0908077474598656	3.83090470855435	0.000127672947767113	0.00422327725529355
ENSSSCG00000032028	EIF4B	6159.05912373629	-0.315667162467251	0.0848342385819531	-3.72098774909501	0.00019844506630141	0.0058846980140845
ENSSSCG00000032097	DUSP16	975.139607275078	0.346676966285577	0.106411514514802	3.25788959837945	0.00112244064994778	0.0211570153328039
ENSSSCG00000032111	RPL7	7506.87849970723	-0.254136680154711	0.0857039544679375	-2.96528534456115	0.00302402298525888	0.0415334525332106
ENSSSCG00000032154	ERF	575.820646323933	0.478310233745447	0.100162039606167	4.77536435585921	1.79382170539683e-06	0.000142330055989696
ENSSSCG00000032164	PEA15	6337.31446118429	0.349636459027931	0.0691599195367618	5.05547810595821	4.29313880484606e-07	4.38385469437454e-05
ENSSSCG00000032180	MCM7	467.520784859894	0.556883571332475	0.110713312043626	5.02996036387241	4.90581239863929e-07	4.80074624976844e-05
ENSSSCG00000032241	GPNMB	511300.762375325	-0.259495922864054	0.07631325099175	-3.40040451024826	0.00067286232603242	0.0143923903362454
ENSSSCG00000032288	SLC20A1	2114.78833166681	0.221201418695032	0.0739093718455248	2.99287374755879	0.00276364049252861	0.038959700244614
ENSSSCG00000032304	MAEA	1165.1510330482	0.248371132339177	0.0835533833336136	2.97260412959552	0.00295285028818887	0.0409009126510492
ENSSSCG00000032343	CCL4	1820.79752501743	0.602288114301456	0.11574665232004	5.2035035331832	1.95566032790779e-07	2.34339992149195e-05
ENSSSCG00000032428	ARSA	1883.72352192364	-0.35441728729025	0.0802759477785063	-4.41498726702227	1.01015935942507e-05	0.000554313147557411
ENSSSCG00000032434	PLAUR	1787.72833816443	0.401928548759905	0.102175917855285	3.93369158992209	8.36511037168062e-05	0.00303492705638878
ENSSSCG00000032456	NA	164.689407236464	-0.560851453280997	0.1736164277945	-3.23040544265111	0.00123614785722983	0.0227882013931709
ENSSSCG00000032467	RAB5C	4109.15768504989	0.357086340649748	0.0763850042708538	4.67482255265123	2.94207893002465e-06	0.000206252512406593
ENSSSCG00000032474	CXCL10	18.3205669950473	1.8866897451434	0.584811286109833	3.22615139268885	0.0012546697184348	0.0229692707031563
ENSSSCG00000032525	NA	348.088373587715	0.446711219923816	0.151919985257825	2.9404374886273	0.00327749126704943	0.0439709328091219
ENSSSCG00000032527	FOSL2	1522.19204234163	0.380736704561543	0.0918566174401307	4.14490229633913	3.39958629618075e-05	0.00151217204075949
ENSSSCG00000032561	PDCD1LG2	2268.53847171356	0.406224388427084	0.0788479710817372	5.15199545218448	2.57729287559545e-07	2.85520285265258e-05
ENSSSCG00000032562	TMC6	1252.00831133889	0.30183119304344	0.0838378657370095	3.60017744237732	0.000318000094993504	0.0083916294730533
ENSSSCG00000032566	ZHX3	198.2049198938	0.519062095939133	0.15373275742786	3.37639228375062	0.000734431233973648	0.0154007606795581
ENSSSCG00000032613	SNAI1	153.267101381244	0.535907687485432	0.176819411963505	3.0308193061746	0.00243891155884108	0.0356220627306851
ENSSSCG00000032644	HLX	302.610540515357	-0.396936882750524	0.126112511138613	-3.14748219004411	0.00164683138038496	0.0273848928171322
ENSSSCG00000032648	RBL2	955.805191153752	-0.304171804315002	0.0976970568740095	-3.11341829577592	0.00184933706418224	0.0296677119463006
ENSSSCG00000032650	SUB1	409.272375997102	-0.444016467472234	0.148378005555105	-2.99246822877219	0.00276731469495447	0.0389647199794369
ENSSSCG00000032686	RUNX3	837.988886423484	0.646558782864282	0.0931332027010112	6.94230160794483	3.85762496233776e-12	1.74231115125894e-09
ENSSSCG00000032687	CYP4V2	653.06307665098	-0.687414227082707	0.113956625728552	-6.03224448502141	1.61697892216216e-09	3.79763669659006e-07
ENSSSCG00000032740	TMEM106B	1837.12580065819	-0.376038290774268	0.102268936944692	-3.6769551147054	0.000236034552924021	0.00676037501216288
ENSSSCG00000032831	NA	380.651149313764	0.419058335868789	0.123730478892825	3.38686425219267	0.000706963589391477	0.0149853311014876
ENSSSCG00000032843	AHRR	4082.90808832173	0.430814414569467	0.0853083635741368	5.05008414790503	4.41615486606814e-07	4.4705953958826e-05
ENSSSCG00000032857	S100A12	2966.80802450444	0.940292842459045	0.0791871676599347	11.8743083032984	1.60959887632875e-32	9.45075980236428e-29
ENSSSCG00000032911	DUSP8	105.990475094966	0.737020559178471	0.248838920637917	2.96183795239533	0.00305808684563637	0.0418544450213379
ENSSSCG00000032914	MANF	1021.10508680929	0.420178264579611	0.0974163939950743	4.31321923700909	1.60894426583303e-05	0.00081438933248609
ENSSSCG00000032917	USP30	554.917462550515	0.317303557724288	0.107479123383184	2.95223432920121	0.00315483417809048	0.0427796971747304
ENSSSCG00000033009	NA	987.930914339776	0.334497777231713	0.101023227311939	3.3110977161604	0.00092930751355387	0.0183409380364086
ENSSSCG00000033051	POLE	125.977591223699	1.40034030192551	0.209676194548473	6.67858506751838	2.41260170779079e-11	9.13909092083458e-09
ENSSSCG00000033120	PALM2AKAP2	292.209356898067	0.823743322162514	0.172629887771165	4.77173062438905	1.82649680947977e-06	0.000143950013649134
ENSSSCG00000033123	TMEM97	640.062798585834	-0.311003328670281	0.106925061645555	-2.90861023490659	0.00363039161702325	0.046541144933083
ENSSSCG00000033126	FAM168B	4834.33826772887	0.197015364132217	0.0683635598218171	2.88187690409507	0.00395314135266147	0.0492799776054179
ENSSSCG00000033146	CD163	20490.1407156015	-0.630228645817952	0.163222519452683	-3.86116234408849	0.00011284888696397	0.00379709019947821
ENSSSCG00000033262	CD74	11653.496141226	-0.2937063550675	0.073618507595387	-3.98957225106672	6.61925549978179e-05	0.00254926757734579
ENSSSCG00000033299	FLNA	23300.8427111115	0.304236047484107	0.0653265956027697	4.6571544816765	3.20609871516681e-06	0.000217977190472217
ENSSSCG00000033368	NA	872.240196823065	-0.350391551294576	0.112660267958555	-3.1101608192826	0.00186985508273957	0.0299094561159253
ENSSSCG00000033512	C1QB	2679.51585716902	-0.593847306862002	0.111540227798775	-5.32406395953696	1.01474200302732e-07	1.43567654717468e-05
ENSSSCG00000033526	BAG2	476.144276657315	0.416484576651503	0.112998510032852	3.68575281683289	0.000228027590534577	0.00654701221429715
ENSSSCG00000033608	LOXL2	25.52257304213	1.63437964158176	0.489618989503557	3.33806424305339	0.000843642414105817	0.01711035037797
ENSSSCG00000033623	NA	6050.52720140049	0.378068788315695	0.0931881394897599	4.0570483581469	4.96967950442497e-05	0.00206215358376192
ENSSSCG00000033626	SREBF1	1029.60966948826	0.294925673438156	0.0928907837926485	3.17497238581269	0.001498507610006	0.0259925773475635
ENSSSCG00000033655	TUBB2B	2674.84589757534	0.438237535628643	0.0872054954258558	5.02534311041491	5.02533254035946e-07	4.87706446458191e-05
ENSSSCG00000033674	PRKCB	2334.67313945989	-0.252531180886804	0.070503473528904	-3.58182608950855	0.000341200907288035	0.00878170601365641
ENSSSCG00000033844	CYP1B1	30423.3650807989	0.485937006172837	0.0971898420539506	4.99987443032463	5.73676634766674e-07	5.38934777765204e-05
ENSSSCG00000033849	CD37	1316.32762676813	-0.323404158226067	0.0843974775132286	-3.83191734818586	0.000127148458495141	0.00421780889296171
ENSSSCG00000033918	NA	4253.6386039862	-0.212133772174576	0.0730970015123587	-2.90208582822252	0.003706869650182	0.0471877236321592
ENSSSCG00000033930	NA	608.948727318417	0.415597494985048	0.125050926723718	3.32342595031904	0.000889190266787377	0.0177580974538846
ENSSSCG00000033971	NA	565.233590812718	0.374616047842281	0.128703058180884	2.91070043818059	0.00360619580604134	0.0464276305231872
ENSSSCG00000034259	PMEPA1	227.334652052643	-0.454810358921529	0.157303571343507	-2.89129073826524	0.00383663005427672	0.0483407153727163
ENSSSCG00000034278	SLC31A1	2117.42850252714	0.312072443269366	0.0797698472811948	3.91216047047561	9.14740937408019e-05	0.00323548277951276
ENSSSCG00000034418	CREBL2	1055.13575650679	-0.292418445324771	0.0846474116920591	-3.45454680160295	0.000551218535558752	0.0123765951492666
ENSSSCG00000034444	EIF4EBP2	1658.26922482717	-0.29894462281635	0.0854872280545961	-3.49695070970636	0.000470608777040232	0.0111194343436287
ENSSSCG00000034469	NA	123.997084341626	1.04967211317926	0.205687297922215	5.1032422700998	3.33883119544076e-07	3.46972519717352e-05
ENSSSCG00000034722	CCL14	209.895457394217	0.491122431972084	0.170180772641738	2.8858867212102	0.00390312613528999	0.0488119384523007
ENSSSCG00000034723	PYCR1	102.623880991294	-0.891319051315202	0.217603378346046	-4.09607175260751	4.20219735575453e-05	0.00179441467449547
ENSSSCG00000034785	NA	2420.29584547612	0.288894784516873	0.0788214598810415	3.66517931731888	0.000247165342655408	0.00702775452494542
ENSSSCG00000034870	ODAPH	18.9990509757467	1.77431749202742	0.512766957966293	3.46028047334527	0.000539613019371105	0.0121859147816825
ENSSSCG00000034884	IRX1	197.264317605284	0.479169856945932	0.148873882841192	3.21862940497815	0.00128804837042356	0.0233997702147946
ENSSSCG00000034887	HAPLN4	927.633667762534	0.352510576474285	0.091543284356912	3.85075299570752	0.000117755216173664	0.00393959972514911
ENSSSCG00000034896	HPRT1	418.717457369656	-0.321246367442912	0.1110102756418	-2.89384352561637	0.00380557754990076	0.048100031018761
ENSSSCG00000034913	GINS1	132.23403807387	0.824943061343275	0.186636552318036	4.42005090159155	9.86776553053995e-06	0.000544024275235355
ENSSSCG00000034927	NA	2903.82987075056	0.269424515619929	0.0706692040270701	3.81247417922983	0.000137582606071067	0.00447543640745855
ENSSSCG00000034980	IRF8	1679.39272860664	-0.422323439724831	0.11591757106051	-3.64330822205008	0.000269156210654554	0.00741288959604122
ENSSSCG00000034993	NA	25.1683673604254	-1.24787376346048	0.432155460685283	-2.887557550428	0.00388245574045364	0.0487611526846493
ENSSSCG00000035059	MCM10	121.136751884453	1.09346560051914	0.211813302027888	5.16240288051017	2.43799870831819e-07	2.74024972612088e-05
ENSSSCG00000035077	INHBA	204.972064642513	1.12467150631004	0.173485951741431	6.4827814299701	9.00469031248434e-11	3.02120223827153e-08
ENSSSCG00000035189	NA	218.040450318507	-0.662200593816461	0.162261268148306	-4.08107616422184	4.48276613711098e-05	0.00188004009814622
ENSSSCG00000035226	NA	1537.54797123702	0.437897696475056	0.0803572906289205	5.44938353505733	5.05447090124106e-08	7.80982260437813e-06
ENSSSCG00000035243	RAB27B	837.874218078664	0.613844495314112	0.106095027225598	5.78579893295891	7.21684961230954e-09	1.38930270487461e-06
ENSSSCG00000035281	ZNF292	800.423061762669	0.287423293058029	0.0902965123009338	3.18310514696431	0.00145704691898404	0.0254770380662073
ENSSSCG00000035284	BMF	1367.13645588038	-0.371596129080323	0.081622729078363	-4.55260603604134	5.29854397132303e-06	0.000338156531821991
ENSSSCG00000035355	F2R	153.048533728725	0.655547010464116	0.19708078296331	3.32628580324932	0.000880116347805364	0.0176068249953635
ENSSSCG00000035564	MCM6	1167.79525728341	0.442082340292792	0.0888226131962172	4.9771372895345	6.45315521091015e-07	5.92026575325921e-05
ENSSSCG00000035598	EDN1	70.6635005940237	1.06068301697693	0.250276351812814	4.23804729969146	2.2547227404672e-05	0.00107630931468725
ENSSSCG00000035675	NA	588.078853131726	-0.383249713371321	0.117521255773389	-3.26110975286312	0.00110977075945048	0.0210812581009333
ENSSSCG00000035690	SFPQ	3381.22439255299	0.239392884892496	0.0831090097093637	2.88046850431337	0.00397084623796513	0.0493977262964372
ENSSSCG00000035746	ECT2	183.811087812906	0.690539758359419	0.164204029335342	4.20537645242054	2.60647943287772e-05	0.00121943776813877
ENSSSCG00000035799	NA	441.331459994469	0.334174333350661	0.110812445698581	3.01567510078825	0.00256407843554701	0.0370356372307854
ENSSSCG00000035859	WNT5A	160.291159056834	1.52574251622655	0.212213106843032	7.18967145302246	6.49474158240007e-13	3.8133875201062e-10
ENSSSCG00000035867	GFOD1	483.309115406143	0.408813311944911	0.116963775850885	3.49521301762778	0.000473683543593549	0.0111696101454198
ENSSSCG00000035911	P2RY8	593.203516592715	-0.319784007855071	0.0994735130501059	-3.21476539884534	0.00130551169873216	0.0235493454350411
ENSSSCG00000035940	SPSB1	2191.13213353123	0.589688459671432	0.0918590522864658	6.41949209134519	1.36729759162625e-10	4.01404390461676e-08
ENSSSCG00000035958	EVA1A	372.946054272985	0.870869548845787	0.13622277556013	6.39298050759049	1.62683007363196e-10	4.44275943131629e-08
ENSSSCG00000035992	NA	2264.04616774729	-0.228469569409322	0.0760790887404089	-3.00305344335666	0.00267285489243623	0.0380914259731537
ENSSSCG00000035997	RPL10	6155.87798076012	-0.243544256500592	0.0798561370675834	-3.04978759859718	0.00229003258399325	0.0343446393790968
ENSSSCG00000036050	CD302	413.239512317468	-0.393749146166928	0.122783798496611	-3.20684936439554	0.00134197245790984	0.0240225344104196
ENSSSCG00000036114	NA	346.998203762839	-0.408085400974053	0.135015786475285	-3.02250138022752	0.00250694939564114	0.0364796861871301
ENSSSCG00000036135	COL1A1	50.6716711908404	1.28814819849942	0.360750836955642	3.57074209271429	0.000355971270159161	0.00906762197291877
ENSSSCG00000036155	FAT4	110.177618760207	0.724354110704257	0.213386356658619	3.39456618523694	0.00068737423322822	0.0146228906173895
ENSSSCG00000036236	ELOVL6	348.954564169971	-0.397416550348839	0.13456904828522	-2.95325377873308	0.00314443342367521	0.0427102908061263
ENSSSCG00000036246	GP91-PHOX	19829.0819659389	-0.265319311422357	0.0787964802675823	-3.36714673702896	0.000759502641157277	0.0158416332417583
ENSSSCG00000036256	MAD2L1	359.36617110066	0.365837753491497	0.124153426991255	2.94665852048745	0.00321227723606153	0.0433085781665563
ENSSSCG00000036317	VASP	2762.11945951334	0.230346697458733	0.0796592228240503	2.89165132790108	0.00383222986794308	0.0483371378509728
ENSSSCG00000036326	LATS2	889.025113258652	0.292445581511183	0.0914255422724323	3.19872952615087	0.00138034604846043	0.0245166875687959
ENSSSCG00000036352	RAB7B	4232.02248711724	0.329580882870995	0.0685620766779415	4.80704346834686	1.53178694762883e-06	0.000124053614662106
ENSSSCG00000036418	SLC8A1	485.684881205859	-0.400198726617237	0.109774997251731	-3.6456272979859	0.000266740332479624	0.0074050395373717
ENSSSCG00000036494	ERG28	760.09869426082	-0.395048507703391	0.0960546468091389	-4.11274749141866	3.90977960526805e-05	0.00169811477441181
ENSSSCG00000036603	CLN3	1342.6815577995	0.252923317118687	0.0812001318150734	3.11481411994132	0.00184060859681799	0.0296085845923749
ENSSSCG00000036613	POLQ	94.0559797195375	0.923090730138933	0.259415748874072	3.55834498925132	0.000373198933260083	0.00938431493206244
ENSSSCG00000036673	PPT1	9875.08949118721	-0.29416695936255	0.0778484480122092	-3.77871321617632	0.000157640844115787	0.004976280732397
ENSSSCG00000036702	ACTN1	5371.7828904146	0.398416668904186	0.0775486046022766	5.13763814252423	2.78212941541498e-07	3.02505053011279e-05
ENSSSCG00000036751	PPM1H	2598.2156375056	0.218908462498202	0.0736757107175839	2.97124330890175	0.00296596700098704	0.0409618548982429
ENSSSCG00000036766	SLC49A4	1953.98047811251	0.304905841233282	0.0826373873587352	3.68968394305186	0.000224532831006639	0.00648068726805141
ENSSSCG00000036824	AVPI1	515.899790941953	0.516148494970717	0.109153725749861	4.7286383623179	2.26030568567607e-06	0.000171243675270285
ENSSSCG00000036865	SDS	484.382837188054	0.689061233331153	0.118795774487262	5.8003850415154	6.61628194414299e-09	1.29826842734579e-06
ENSSSCG00000036956	SOCS3	2551.86425738129	0.582964115776222	0.108969058724027	5.34981326444809	8.80450321459944e-08	1.27643557097582e-05
ENSSSCG00000037030	RPL15	6901.83153023621	-0.240699591401271	0.0759788014605529	-3.1679835266451	0.00153500217997908	0.0263146432109407
ENSSSCG00000037046	TUBB4B	581.678015725818	0.330025940684618	0.10984904954333	3.00435863629789	0.00266141404126295	0.0379744654757604
ENSSSCG00000037056	PPP1R37	555.961307956824	0.419694241548167	0.106064237626254	3.9569816456615	7.59027603658253e-05	0.00282065226258192
ENSSSCG00000037077	SHMT2	1397.31202482464	-0.245103919662354	0.0825151252179278	-2.9704120185847	0.00297400579811754	0.0409903170038665
ENSSSCG00000037120	TK1	96.7577832579317	1.09565584325906	0.235279737033715	4.65682194766332	3.21127939638028e-06	0.000217977190472217
ENSSSCG00000037143	NA	1415.03685678248	0.234063224681912	0.080122133307943	2.92133041168923	0.00348539970932459	0.0456501736799167
ENSSSCG00000037247	NA	836.376970515023	0.490301961443273	0.0943469868303044	5.19679512738595	2.02753600622994e-07	2.40498538597557e-05
ENSSSCG00000037264	RAB31	5621.1412700455	-0.224094270548841	0.0679771910504846	-3.29660974638409	0.000978593734052457	0.0191208422944726
ENSSSCG00000037449	CSF1	404.562673382294	0.555976852536681	0.163763232448293	3.39500414241167	0.000686275622169322	0.0146228906173895
ENSSSCG00000037561	ATP11A	4617.59478470971	0.193705009904383	0.0643080783565182	3.01214116258458	0.00259411933917156	0.0374235176902845
ENSSSCG00000037579	PPBP	2135.37891024194	0.493857297252564	0.0769125910078302	6.42102015783458	1.3536409995446e-10	4.01404390461676e-08
ENSSSCG00000037621	NHSL3	909.838484705874	0.347281340450204	0.0884762475647646	3.92513640676266	8.66806052482902e-05	0.00311281451813661
ENSSSCG00000037642	ARID3A	513.132249255826	0.427251501141611	0.112246278666505	3.80637564307159	0.000141018147575367	0.00453692084103434
ENSSSCG00000037645	COTL1	1651.79469018914	0.384811627827546	0.0892501148003829	4.31160933168789	1.62070601774255e-05	0.000816821921302606
ENSSSCG00000037728	NA	426.021015807223	-0.409682346549829	0.131883710234325	-3.10639081825893	0.00189386231300047	0.0301349934167542
ENSSSCG00000037732	NA	423.251862409133	-0.361042691969599	0.115481246128394	-3.12641839323578	0.00176949607326192	0.0289001284955699
ENSSSCG00000037766	NR3C2	148.663210167383	-0.544709029211732	0.169796668372763	-3.20800775675942	0.00133657893587275	0.0240225344104196
ENSSSCG00000037803	MARCKS	215.455372675309	-0.511470774261136	0.151048176450283	-3.38614332381221	0.000708823530303893	0.0149976841736191
ENSSSCG00000037815	ZC3H12A	508.1745605329	0.500193781036643	0.123927767308002	4.0361719726096	5.43303984147108e-05	0.00222300302642491
ENSSSCG00000038055	CORO1A	2896.06722621661	0.379547329962445	0.0812815509205362	4.66953848276719	3.01877148638444e-06	0.000209759961920784
ENSSSCG00000038062	NA	9374.00240620446	0.287279025937827	0.0725863171492526	3.95775729118646	7.56567746773941e-05	0.00282043652392584
ENSSSCG00000038073	NOD2	436.000261163156	0.359634011831528	0.116327013012509	3.09157780740794	0.00199095796599735	0.0313823079123582
ENSSSCG00000038148	PROKR1	57.1597834426745	-0.890506067739296	0.268801241170385	-3.31287930019204	0.000923408210723215	0.0183068118782804
ENSSSCG00000038220	RXRA	2775.3309260931	0.272696092192425	0.0761874809927931	3.57927691845096	0.000344546222160315	0.00883407486207113
ENSSSCG00000038345	IKZF1	1356.32259633139	-0.305512732492879	0.0878617744882873	-3.4771973850085	0.000506684655724324	0.0116895833245005
ENSSSCG00000038360	NA	14969.8762005062	-0.373764634647012	0.0843889819438557	-4.42906912771716	9.46406871167092e-06	0.000526713549199771
ENSSSCG00000038366	RAP2B	759.428467222004	0.281076621363149	0.0929151486853447	3.02508929211327	0.00248559733162854	0.0362588440562906
ENSSSCG00000038436	NA	347.124010412329	0.388036783893176	0.121364572474465	3.19728217206729	0.00138729145940565	0.024571589152037
ENSSSCG00000038507	RPS29	254.460295245447	-0.418222310207871	0.13863584352929	-3.01669683366923	0.00255545248234645	0.0369748647914227
ENSSSCG00000038509	NOTCH1	3611.94192511904	0.274120438989883	0.0750444210045172	3.65277572030814	0.00025942080333578	0.0072536328946136
ENSSSCG00000038521	CHAC1	315.853331011051	-0.96089533896173	0.148550290792455	-6.46848507556427	9.89902921932877e-11	3.14173784115075e-08
ENSSSCG00000038619	PAFAH2	1007.16225418516	0.348855810457883	0.0874891775890024	3.98741673052068	6.67966371407796e-05	0.00256337552269338
ENSSSCG00000038633	BORCS7	404.089050549421	-0.326839570433651	0.111680565070004	-2.92655727725571	0.00342736388401204	0.0453237996508484
ENSSSCG00000038646	ENAH	249.73644913169	0.761685430719651	0.150916824964115	5.04705443479057	4.48673548960566e-07	4.50322520123413e-05
ENSSSCG00000038682	TAF1D	1233.42283257716	-0.398351554474069	0.0912307678668358	-4.36641676693458	1.26301384653589e-05	0.000665092896855201
ENSSSCG00000038706	C1QC	8384.0120520789	-0.351424990120463	0.0871957483109696	-4.03029960666387	5.57058031010898e-05	0.00226117667535414
ENSSSCG00000038779	MACIR	216.118536210035	-0.587661720589317	0.142914636844834	-4.11197714638113	3.92285138674355e-05	0.00169811477441181
ENSSSCG00000038867	PPM1K	606.056334172084	-0.424226562820781	0.105829028670861	-4.00860300948398	6.10789954070425e-05	0.0024028359351158
ENSSSCG00000038904	FRAT2	738.937653273025	-0.383838275541586	0.0986556617402406	-3.8906867459085	9.99609116844039e-05	0.00344822566268836
ENSSSCG00000038912	NA	91.732283998914	0.922102578200192	0.27037235081456	3.41049140351127	0.000648459282932652	0.0140183190687607
ENSSSCG00000038929	CEMIP	472.73300649331	1.03370526393099	0.323198276069791	3.19836255471788	0.00138210399136021	0.0245166875687959
ENSSSCG00000038954	PLIN3	885.214711743308	0.295916196769022	0.101288509885458	2.92151792047942	0.00348330235898571	0.0456501736799167
ENSSSCG00000039041	ZNF467	516.304242782483	0.362424117492626	0.106532122512177	3.40201724086742	0.000668904178421845	0.0143600397937984
ENSSSCG00000039042	NA	293.329692873363	0.549826805594796	0.129790525305376	4.23626304232257	2.27270519759078e-05	0.00108050109859549
ENSSSCG00000039056	GAS7	761.00577604195	-0.430944985015048	0.113672811154925	-3.7910999177078	0.000149981596985348	0.00476009160378093
ENSSSCG00000039071	NA	2131.95942130619	0.228506421026919	0.0776344907368806	2.94336214301159	0.00324668384286678	0.0436222063693187
ENSSSCG00000039107	NA	56.3777922448843	0.921842043012204	0.296711073123595	3.10686767874083	0.00189081012093384	0.0301272500001711
ENSSSCG00000039216	CENPN	74.3711007544135	0.777864900296778	0.25952771571995	2.99723248493488	0.00272442856108989	0.0385922371446063
ENSSSCG00000039264	ABCA2	1891.44774369569	-0.295301776493755	0.081914627140975	-3.60499445337817	0.000312159595266296	0.00831222251068507
ENSSSCG00000039270	TREM2	82.2310162913547	-1.06633509411955	0.235994932346231	-4.5184660683947	6.22892531454197e-06	0.000382964764233855
ENSSSCG00000039300	IL27	239.583945281944	0.496949779679444	0.139022993417444	3.57458696193696	0.000350781212275227	0.00897434373801306
ENSSSCG00000039324	FLII	5092.40971452098	0.234651788820067	0.0625894734774033	3.74906155593054	0.000177497518786725	0.00551014859232552
ENSSSCG00000039327	DAPP1	173.811816972588	-0.649098488359433	0.162701597740572	-3.98950285291249	6.62119229405148e-05	0.00254926757734579
ENSSSCG00000039337	ITPRIPL2	363.911205576191	0.477388792824316	0.122972039596773	3.88209217631651	0.000103561604854297	0.0035352439703605
ENSSSCG00000039348	H1-0	1371.63983718962	0.437918196162773	0.104672720596302	4.18368982546771	2.86815382160027e-05	0.00132207102625513
ENSSSCG00000039370	NA	73.5935664270471	0.725535400160923	0.243189901646731	2.98341088691614	0.00285055030880602	0.0398704248619155
ENSSSCG00000039419	SLCO4A1	492.478837568746	0.664928958507754	0.12550319169848	5.29810397256859	1.17011335781847e-07	1.61745709410464e-05
ENSSSCG00000039480	ERLIN2	788.976198673925	-0.306888610690537	0.0982765959845441	-3.12270289397082	0.0017919854357654	0.0291050962922556
ENSSSCG00000039487	GPSM1	100.821418720602	0.776759087951857	0.217713594196043	3.56780241867861	0.000359987785269904	0.00915007913944694
ENSSSCG00000039544	RPS24	2587.40887488768	-0.254401894988907	0.0876109184268437	-2.90376929676107	0.00368699734907128	0.0471125243418325
ENSSSCG00000039546	KNTC1	107.64125556208	0.778612784349237	0.214659135960742	3.62720543369575	0.000286505338541832	0.00780610717052606
ENSSSCG00000039633	NA	212.517349995074	0.860333637810156	0.195941418214928	4.3907696782436	1.12950133301936e-05	0.000608428172185613
ENSSSCG00000039654	NIF3L1	357.650149002178	-0.387273838974473	0.127209802073573	-3.04437105208677	0.00233167362666948	0.0346415751917655
ENSSSCG00000039670	EPN1	1651.28392381913	0.252129498555036	0.0819237127046644	3.07761318708742	0.00208665577759549	0.0323171366185929
ENSSSCG00000039701	DCAF5	1562.05983034257	0.244838266274152	0.0806341268428068	3.0364099651188	0.00239413597938206	0.035186907141281
ENSSSCG00000039731	GLRX	2358.81912807046	0.435532386580691	0.0729600885461002	5.96946077313898	2.38038981432762e-09	5.37556107493255e-07
ENSSSCG00000039758	NA	4675.98385490522	-0.30305958013243	0.0711859071271249	-4.25729743938251	2.06912989405327e-05	0.000999909150035704
ENSSSCG00000039763	CMBL	298.422457129468	-0.37908249501392	0.12773956163159	-2.96762013406011	0.00300114977181289	0.0413159458035155
ENSSSCG00000039770	SLC6A9	694.615156805936	-0.351155937031046	0.100095484187756	-3.50820958488355	0.000451133490232187	0.0107895327409299
ENSSSCG00000039888	STXBP5L	1785.79029819815	0.627917379663327	0.0949650965785416	6.61208593774244	3.789418911532e-11	1.39059832119126e-08
ENSSSCG00000039947	KCNJ2	761.765465589998	-0.584203456849324	0.0926507726347016	-6.30543534863643	2.87384947305766e-10	7.6699123550264e-08
ENSSSCG00000039956	NA	321.925965398795	0.553895904669933	0.125998967297073	4.39603527355896	1.10246026338541e-05	0.000596598657738935
ENSSSCG00000040003	UAP1L1	2273.10347029158	0.216772625917956	0.0721349573305236	3.00509813743565	0.00265495172174685	0.0379283431489942
ENSSSCG00000040010	BCL2A1	1568.45335626239	0.360926070868984	0.0804400030443714	4.48689777733963	7.2267726365016e-06	0.000428606015507264
ENSSSCG00000040013	MTUS1	123.478575651176	0.796613904782274	0.206125274504082	3.86470755077879	0.000111222380442875	0.00375311613086402
ENSSSCG00000040016	NA	4690.56229184566	-0.419063519967167	0.0836067959215483	-5.0123140750471	5.37793297977516e-07	5.13439568955282e-05
ENSSSCG00000040162	NUPR1	2053.04114725406	0.677667375049268	0.0950092333668578	7.13264754418763	9.84564444478347e-13	5.02684359630836e-10
ENSSSCG00000040166	FLRT2	974.122318314799	1.14442045981315	0.104807853990287	10.9192242398094	9.32891882434781e-28	3.65164979181055e-24
ENSSSCG00000040186	C12orf57	288.489423870737	-0.598159509885856	0.16339111102502	-3.66090606847186	0.000251324892598409	0.00711486238860975
ENSSSCG00000040286	CYLD	3906.56901142681	0.38333157035588	0.0822781222571747	4.65897324634743	3.17790497154812e-06	0.000217977190472217
ENSSSCG00000040296	EHHADH	371.200514163102	-0.433459677427145	0.122817119778444	-3.52930990572882	0.000416644911176385	0.0101088041155874
ENSSSCG00000040344	TES	166.366937037694	0.578495894547796	0.185233537519802	3.12306239082624	0.00178979803029361	0.0291050962922556
ENSSSCG00000040421	HMG20B	696.604835202661	0.408042342928174	0.102534490369507	3.97956181824963	6.90424058069306e-05	0.00262383485886986
ENSSSCG00000040507	PDLIM7	1568.7211674039	0.30144727578559	0.0773544025991283	3.89696340036097	9.74063326947631e-05	0.0034043458304639
ENSSSCG00000040540	NA	636.87121547796	0.309816217154942	0.106334275287076	2.91360632607422	0.003572801450676	0.0461412330363071
ENSSSCG00000040546	PXN	2018.77092877824	0.240799973749487	0.0762321778376392	3.15877075245506	0.00158436064765027	0.0267699958062692
ENSSSCG00000040581	CISH	2355.87196087176	-0.245791081458783	0.0789963613118007	-3.11142282223151	0.00186188135801364	0.0298282029838392
ENSSSCG00000040642	LASP1	5400.72671544482	0.265653065605727	0.074741729040423	3.55428044034213	0.000379014828039721	0.00946972579929882
ENSSSCG00000040648	CCL8	3974.94550086216	0.714795999820015	0.0856283614930949	8.34765476480193	6.96317565470766e-17	8.17685717132321e-14
ENSSSCG00000040657	STRN3	756.610327016351	0.318354858243965	0.104826286479439	3.03697544705459	0.00238964919706106	0.0351649755903359
ENSSSCG00000040710	SURF4	2385.18980711455	0.232617147139637	0.0728946544280764	3.19114136646543	0.00141711923158605	0.0249120226594536
ENSSSCG00000040904	CLDN1	110.313854595243	1.31750888577802	0.236021702849198	5.58215142875999	2.37561395443655e-08	4.04301951694904e-06
ENSSSCG00000041416	NA	225.521570857218	-0.454032002645324	0.146602812094998	-3.09702110182657	0.00195475958391118	0.030966115166019
ENSSSCG00000042365	NA	156.944568159105	-0.55379354510091	0.169044080061665	-3.27603039928339	0.00105277228534148	0.0201903290467321
ENSSSCG00000042386	NA	812.24139607542	0.360709838997511	0.103466343922485	3.48625287530936	0.000489837729433395	0.0114357146257184
ENSSSCG00000042589	NA	314.655696793929	0.679278012655968	0.140547211397665	4.83309491451961	1.34426655627431e-06	0.000109623070627286
ENSSSCG00000042607	NA	294.888640276342	0.604965129846742	0.142006671338476	4.26011767013956	2.04319307658133e-05	0.000991455218937792
ENSSSCG00000043747	NA	136.489946313726	0.570018900018776	0.196953743831204	2.89417651541218	0.00380154389241808	0.048100031018761
ENSSSCG00000043781	RHOB	1345.05955748419	0.867796919063175	0.112746120385459	7.69691157528375	1.39394287036765e-14	1.48809737515703e-11
ENSSSCG00000044326	NA	22.9215881992113	-1.2407160295286	0.430735933163012	-2.88045629352926	0.00397100005312413	0.0493977262964372
ENSSSCG00000044695	NA	55.6138726049383	0.969355468345342	0.295779542916434	3.27729043999237	0.00104808498476459	0.0201434729559584
ENSSSCG00000044841	NA	442.564798069704	-0.34906763612151	0.119816170143812	-2.91335998891079	0.00357562139683551	0.0461412330363071
ENSSSCG00000045074	NA	210.994964794507	-0.724808177898826	0.154540808158663	-4.69007627522359	2.73103224149338e-06	0.000196751604980716
ENSSSCG00000045200	NA	362.203564584221	-0.391564636636043	0.118216225810209	-3.31227489248966	0.000925405666509185	0.0183068118782804
ENSSSCG00000045735	NA	463.566053904228	-0.375895622172445	0.105964346818498	-3.54737827824582	0.000389085496734291	0.00970070273492733
ENSSSCG00000045769	NA	98.2965994459113	0.835727360667314	0.236173015062392	3.53862341320634	0.000402219215510967	0.0099183183100869
ENSSSCG00000045906	NA	463.847241022641	0.441723241585642	0.116011431172598	3.80758376240062	0.000140331213948657	0.00452722375109638
ENSSSCG00000047083	NA	511.632016192925	0.535152039547883	0.119650259658814	4.47263583943641	7.72612889178002e-06	0.000455919254151622
ENSSSCG00000048082	NA	116.106770710836	-0.644572773941281	0.203329439781782	-3.17009073862128	0.00152391340691476	0.0262098027255463
ENSSSCG00000048231	NA	83.7828886511219	-1.03048986355885	0.225206912351281	-4.57574704435126	4.74523630564613e-06	0.00030957394409557
ENSSSCG00000049524	NA	5548.44217804292	-0.261655769038123	0.0749231071624362	-3.49232404992019	0.000478836949222732	0.0112235175543364
ENSSSCG00000049630	DEPTOR	196.060522633641	-1.08021931941686	0.202124166081874	-5.34433531802081	9.07494380417753e-08	1.29959835478606e-05
ENSSSCG00000050759	NA	88.2902501535474	0.769016941115604	0.246602600980174	3.11844618855999	0.00181807337926883	0.0294072116980082
