# Supplementary material for: Gene Expression Signatures of Porcine Bone Marrow-Derived Antigen-Presenting Cells Infected with Classical Swine Fever Virus
Source: Viruses. 2025 Jan 24;17(2):160. doi: 10.3390/v17020160 (PMC11860178; doi:10.3390/v17020160)
Supplement: Supplementary file 1 [file viruses-17-00160-s001.zip › Table S4.xlsx]

## Sheet: Control-vs-Infectado_vPdR_H30K_
ENSEMBL	Gene_Symbol	baseMean	log2FoldChange	lfcSE	stat	pvalue	padj
ENSSSCG00000000002	GTSE1	41.2550752820563	1.27280566673404	0.361943331747616	3.51658824763644	0.000437131319921908	0.00401964363089564
ENSSSCG00000000003	TTC38	335.944299920737	-0.34801251980157	0.126188923916747	-2.75786898722721	0.0058179510354134	0.0310905442435227
ENSSSCG00000000006	PPARA	98.3622800826443	0.578956935664437	0.208065790347327	2.78256668094249	0.00539307816947656	0.0293554237203662
ENSSSCG00000000018	KIAA0930	4006.00880679091	0.278581956587834	0.0682050529246016	4.08447680402502	4.41762388686044e-05	0.000585782147173454
ENSSSCG00000000019	NUP50	1940.46270001655	0.267781281280911	0.0725154481129553	3.69274807298709	0.000221843762874227	0.00230593850480837
ENSSSCG00000000022	RTL6	658.70641974178	0.362677236081253	0.103690306029103	3.49769665044154	0.000469294589545768	0.00425302541497773
ENSSSCG00000000037	ARFGAP3	1605.58089672164	0.299247773380521	0.0811698734187853	3.68668522909469	0.000227194090205024	0.00234345315814489
ENSSSCG00000000068	EP300	3995.3851680941	0.251362583254217	0.0747287318985023	3.3636671848737	0.000769142348249596	0.0063359001873546
ENSSSCG00000000073	NA	1175.92881510002	-0.244636440581893	0.0909250617463845	-2.69052817653567	0.00713390104441291	0.0363397848317838
ENSSSCG00000000094	SUN2	2171.79075172043	-0.241958578066877	0.0783004052514605	-3.09013187466694	0.00200067642878056	0.0136507165261512
ENSSSCG00000000105	KDELR3	759.869854192896	0.482635961528199	0.0967287064138319	4.98958354165671	6.05096016624027e-07	1.4834495371697e-05
ENSSSCG00000000118	MICALL1	448.503929001685	0.34481777706892	0.119830730313208	2.87754047870401	0.00400788486868062	0.0235217162989282
ENSSSCG00000000119	EIF3L	2938.62777168186	-0.276947280017511	0.079349965512265	-3.49020038294414	0.000482658492717026	0.00433899055505364
ENSSSCG00000000137	NCF4	557.761384708205	-0.874181850859884	0.132052469156225	-6.61995838809863	3.59299996598644e-11	2.36465511130455e-09
ENSSSCG00000000142	FOXRED2	81.5047709164849	-0.726051452999081	0.22800495358521	-3.18436701300765	0.0014507095199889	0.0105843776730016
ENSSSCG00000000160	PRDM4	1079.82957863735	0.263981943096413	0.089185662657289	2.95991457854395	0.00307724353276524	0.019206235638333
ENSSSCG00000000164	CRY1	549.968429794716	0.41423268678012	0.109449570143238	3.78468993745713	0.000153900332295688	0.00168960873288406
ENSSSCG00000000171	CKAP4	664.798228310948	0.460986886033873	0.102470341810981	4.49873473520972	6.83590893445977e-06	0.000122637800665301
ENSSSCG00000000217	RACGAP1	406.736077977227	0.855635975132537	0.125205251060418	6.83386653423704	8.26559302493036e-12	6.33196565176526e-10
ENSSSCG00000000223	BIN2	1302.26120850736	0.285306732910783	0.086757382700521	3.28855855294341	0.00100701835341599	0.00784887579195098
ENSSSCG00000000263	TNS2	84.4898009051858	0.635097538664024	0.229906539747763	2.7624161511926	0.00573752967148458	0.0307882673154236
ENSSSCG00000000265	ESPL1	130.708512834076	0.647199291511898	0.196261684781506	3.2976344426698	0.000975029840765803	0.00765774872387028
ENSSSCG00000000278	ATF7	1736.90371655789	0.219690326687848	0.0812081905704078	2.70527301673316	0.00682482721089123	0.0351877454899197
ENSSSCG00000000292	ZNF385A	290.143075224409	-0.380806249810799	0.140296713232789	-2.71429202463883	0.00664175894717383	0.0345040638931483
ENSSSCG00000000368	MMP19	980.750710265586	0.380916061520844	0.0889207433856016	4.28377054686796	1.83752415897356e-05	0.000278829673067324
ENSSSCG00000000399	TIMELESS	53.9213242788793	1.24425599458764	0.289388868087569	4.29959867775955	1.71107677072788e-05	0.000262571344355961
ENSSSCG00000000411	NAB2	174.404325895398	-0.681096341443471	0.178762089769593	-3.81007148843102	0.00013892661400909	0.00155151528004525
ENSSSCG00000000456	SLC16A7	2985.99199879256	0.379998928373886	0.0768861690796863	4.9423574216586	7.71835480342219e-07	1.8516528765247e-05
ENSSSCG00000000457	USP15	1387.53592551713	0.243415585236791	0.0920281817326851	2.64501135036919	0.00816881768752859	0.0405377577743606
ENSSSCG00000000458	MON2	1580.00946579222	0.335082747885959	0.0880734098151524	3.80458470484142	0.000142042300324287	0.0015820041539285
ENSSSCG00000000466	XPOT	237.951719094769	-0.720981836188921	0.171310326151633	-4.20863033995251	2.56923311330317e-05	0.000372872074592243
ENSSSCG00000000473	TMBIM4	1515.08905584106	0.231985438478897	0.086016796981613	2.69697834166606	0.00699718211703359	0.0358510908885647
ENSSSCG00000000500	RAB3IP	159.113204478049	-0.502881335811485	0.189860837550145	-2.64868385866394	0.00808058821451645	0.0401647007900056
ENSSSCG00000000502	CNOT2	1257.08739898167	0.264097821545064	0.0795507678157668	3.31986514770911	0.000900609403671216	0.00716373565827014
ENSSSCG00000000522	NAP1L1	4047.22096031056	-0.307661190152824	0.0749069392991634	-4.10724551064738	4.00405561048209e-05	0.000536796431352975
ENSSSCG00000000541	FAR2	100.178876952351	0.603144539802377	0.206351020380487	2.92290553586917	0.00346781706859896	0.0211174788041798
ENSSSCG00000000549	PPFIBP1	644.022304733957	0.737538015284716	0.100322706898257	7.35165585227577	1.95766322940897e-13	2.05922746703729e-11
ENSSSCG00000000576	NA	1068.9294403384	-0.267553203635431	0.0980913831856287	-2.72759130258274	0.00637985990549658	0.0333546881295439
ENSSSCG00000000579	GOLT1B	1260.72371051417	0.336994609093656	0.103835315186726	3.24547201005402	0.00117256090844891	0.00886407070041818
ENSSSCG00000000601	PTPRO	933.288081789656	-0.432084858079055	0.101115993732001	-4.27316037880476	1.92721733743167e-05	0.000290309226092676
ENSSSCG00000000611	NA	1832.89795786533	0.223083483636399	0.0769462626427068	2.89921142333147	0.00374102539899397	0.022339058508209
ENSSSCG00000000647	OLR1	1543.11401582814	-1.33245125772397	0.260378248298774	-5.11736777718481	3.09829115886556e-07	8.1825470584031e-06
ENSSSCG00000000648	CLEC7A	1811.38512202453	-0.412936284208151	0.076789397537231	-5.37751691576875	7.55201197555907e-08	2.37098498426545e-06
ENSSSCG00000000656	CLEC2B	776.767219912309	-0.517694589011163	0.131880629314871	-3.92547860668108	8.65574630700412e-05	0.00104540009617566
ENSSSCG00000000657	NA	419.147571617825	-0.903197616365737	0.115762559495816	-7.80215658931054	6.08580644517879e-15	7.9678744596612e-13
ENSSSCG00000000660	A2M	2198.82823993502	-1.05825566646602	0.0957704408074671	-11.0499195528764	2.19411409586521e-28	1.58840953987136e-25
ENSSSCG00000000690	MLF2	2463.97654606213	0.274830335492435	0.0786751174873682	3.49323069694254	0.000477214048131682	0.00431209492684039
ENSSSCG00000000697	CHD4	3854.51284885246	0.267735028179698	0.0781518792048488	3.42582969090124	0.000612924570439922	0.00524566250932137
ENSSSCG00000000734	TSPAN11	152.204438840847	-0.85352539510019	0.199389720719427	-4.28068905468419	1.86315532139985e-05	0.000282040006647822
ENSSSCG00000000738	RHNO1	169.56844835725	0.627758051992131	0.184557544504184	3.40142178245063	0.000670363092742104	0.00566242867699182
ENSSSCG00000000739	FOXM1	42.9495734528977	0.940334122340411	0.318058252258956	2.95648396374515	0.00311168412067932	0.0193901247965571
ENSSSCG00000000753	WNK1	4141.94569077763	0.20857200681847	0.0698133512369724	2.98756617642518	0.00281208407409122	0.0179410672368277
ENSSSCG00000000759	WNT5B	136.527954006338	-0.944017272729985	0.207868342143286	-4.5414191646329	5.58768105083357e-06	0.000104193319231225
ENSSSCG00000000784	LRRK2	4213.52122731509	-0.279768842513262	0.0661788561700611	-4.22746566961409	2.36338220242163e-05	0.000347504716430143
ENSSSCG00000000798	TWF1	1274.27319007445	0.349342009934235	0.100266275391289	3.48414268477539	0.000493716206063052	0.00442546638602912
ENSSSCG00000000799	IRAK4	1167.42370209678	0.257346949051445	0.086876800549248	2.96220564551709	0.00305443705135612	0.0190932051831907
ENSSSCG00000000804	ANO6	8845.99320116428	0.364069696260475	0.0712558537942039	5.10933034795927	3.23302643679971e-07	8.50189238412265e-06
ENSSSCG00000000807	SLC38A1	346.402172055539	-0.536347464930588	0.150221830530207	-3.57036965291631	0.000356477810913121	0.00340618976623275
ENSSSCG00000000838	SLC41A2	575.419825932921	0.688444600981094	0.112007231391898	6.14642994408387	7.92462988953795e-10	3.62559182344028e-08
ENSSSCG00000000839	ALDH1L2	1299.27331186077	-0.606636526600727	0.0953418207568053	-6.3627537400205	1.98168280973208e-10	1.07438635856267e-08
ENSSSCG00000000842	KANSL2	883.026707772026	-0.26873673656223	0.0958815419615014	-2.80279948637178	0.00506611556403406	0.0279715945475851
ENSSSCG00000000843	TXNRD1	21315.530357584	0.300006276745877	0.0676966606170748	4.43162593267132	9.35251646352501e-06	0.000158979862039506
ENSSSCG00000000849	HSP90B1	9612.6201575152	0.242442766358763	0.0685216893599037	3.53819015006118	0.000402879815178216	0.00376194376737352
ENSSSCG00000000864	CHPT1	1560.94282044779	-0.215334997049083	0.0822396812263204	-2.61838316781032	0.0088347539107929	0.0429760143794973
ENSSSCG00000000870	ARL1	1201.96879404331	0.275037742811182	0.0864278255642461	3.18228233807332	0.0014611929982772	0.0106344779596674
ENSSSCG00000000874	GAS2L3	402.238794157887	0.709962471010277	0.134096623187539	5.29440976315541	1.19401429916462e-07	3.56668300481043e-06
ENSSSCG00000000877	SCYL2	1695.80453917742	0.278036633023184	0.0834926244508862	3.3300741814235	0.000868228497134103	0.0069339961805512
ENSSSCG00000000883	NA	1411.12273647382	-0.308350212264621	0.0850214860537134	-3.62673280104534	0.000287030040288421	0.00283733229383903
ENSSSCG00000000884	APAF1	1543.88178219872	0.363267472392643	0.0897155067184446	4.0491046161361	5.14139596302263e-05	0.000670998516616325
ENSSSCG00000000890	NEDD1	622.207900641587	0.38331462135438	0.103526963616964	3.70255832840413	0.000213436268825634	0.00223701450457898
ENSSSCG00000000908	UBE2N	1183.26531233256	0.35725296007204	0.0850395694950974	4.20102032727995	2.65714729725208e-05	0.000382929191310722
ENSSSCG00000000916	LUM	30.1547056604143	1.50372222560513	0.52785039050269	2.84876596221342	0.00438891527673376	0.0251537939779386
ENSSSCG00000000927	TMTC3	439.662602780723	0.349841383142113	0.113823942307249	3.07353071814868	0.00211541907907097	0.0142732799375693
ENSSSCG00000000950	E2F7	94.0806473823899	1.68228228181761	0.22625789739797	7.43524226630024	1.0437648828546e-13	1.157262559756e-11
ENSSSCG00000000955	TBC1D22A	298.002188450857	-0.513517751420957	0.130118557920691	-3.94653737043376	7.92895509982349e-05	0.000969033271236621
ENSSSCG00000000968	SBF1	3595.28680966957	0.225726819548506	0.065939625998018	3.42323475652244	0.000618806104892875	0.00528864356452542
ENSSSCG00000000981	CRELD2	211.354340223298	0.438374710017579	0.14774132780943	2.96717727204289	0.00300547618756215	0.018862006853813
ENSSSCG00000000985	EXOC2	2355.25836197751	-0.365466858053034	0.0852423217118108	-4.28738742345162	1.80786826797391e-05	0.00027502391562367
ENSSSCG00000000999	CDYL	405.846873915472	0.315277839410331	0.115759195260189	2.72356626790372	0.0064581258001577	0.0337352097718764
ENSSSCG00000001009	RIPK1	3093.40381129534	0.205060213254551	0.0694575459440625	2.95231008333775	0.00315406023264372	0.0196144614871886
ENSSSCG00000001064	NA	224.438553900485	-0.55005312468326	0.154271943715226	-3.5654773735049	0.000363194496780793	0.00345962435904119
ENSSSCG00000001095	GMNN	582.148505126684	0.301422072983121	0.102423156016183	2.94290944262151	0.00325143512774158	0.0200779789850054
ENSSSCG00000001156	ZNF322	2558.43435014476	0.390262840590493	0.0724928937699185	5.38346340303545	7.30661086369972e-08	2.30570409998852e-06
ENSSSCG00000001229	NA	8204.52540560573	-0.316613568251565	0.0734888227451586	-4.30832276834131	1.64497212927108e-05	0.000254727719992529
ENSSSCG00000001233	TRIM26	1056.10677133412	0.236727200853638	0.0882516111507621	2.68241222757092	0.00730933296481844	0.0370036860543071
ENSSSCG00000001341	NA	6595.88072272563	-0.222765492667928	0.0762607141431561	-2.9211042037943	0.0034879314519475	0.0212084843770345
ENSSSCG00000001379	TUBB	10249.6160424147	0.319358763163876	0.0716643187518145	4.45631478434713	8.33805736858631e-06	0.000145762034140897
ENSSSCG00000001392	TCF19	81.8431116244959	1.24452381625939	0.254539469954711	4.88931565890672	1.01187127917275e-06	2.36301704606813e-05
ENSSSCG00000001396	NA	712.714233347114	-0.710642464087598	0.100903637315006	-7.04278342186098	1.88437012639384e-12	1.59937538934683e-10
ENSSSCG00000001398	NA	613.182069432656	-0.369964185700851	0.100251567764203	-3.69035810563109	0.000223938576385568	0.0023218298732748
ENSSSCG00000001411	APOM	44.8974717599594	-0.78258116579361	0.299485847536275	-2.6130822949783	0.00897296931903355	0.0434252195868446
ENSSSCG00000001418	NEU1	3458.07077178144	0.178044337073365	0.0669556070853897	2.65914006046277	0.00783403881244827	0.0391288618769484
ENSSSCG00000001422	C2	105.04349056085	-0.783070485807733	0.212294762549345	-3.68860011619796	0.000225491296466786	0.00233007673015678
ENSSSCG00000001435	AGPAT1	331.866228412717	-0.419799389334853	0.132449631479866	-3.16950213182486	0.0015270033801838	0.0110157271980786
ENSSSCG00000001453	HLA-DRA	19894.7777256776	-0.843729817681622	0.166058361676685	-5.08092341248291	3.75604540176677e-07	9.69151876699263e-06
ENSSSCG00000001455	NA	10410.9564436782	-0.711173033462022	0.086729138684087	-8.19993192890438	2.4052318897081e-16	4.4850286161572e-14
ENSSSCG00000001456	NA	14735.1106592196	-0.879608618161947	0.0783419566761705	-11.2278101732619	2.97766945849906e-29	2.29038612660924e-26
ENSSSCG00000001457	SLA-DQB1	12200.4104847843	-0.795728630095668	0.0852693937809464	-9.33193722638468	1.03953242357942e-20	3.45770960459243e-18
ENSSSCG00000001458	NA	551.680363364762	-0.758564097718331	0.130555553085174	-5.81027830523186	6.23690737784428e-09	2.46809064627426e-07
ENSSSCG00000001463	PSMB9	98.5287945803817	-0.950125578333526	0.212324673906575	-4.47487124719	7.64573715193332e-06	0.00013519552748397
ENSSSCG00000001469	SLA-DMB	5802.48309371215	-0.846035130390858	0.0744331972829175	-11.3663682506491	6.14932960857595e-30	5.04531996618295e-27
ENSSSCG00000001470	SLA-DMA	2910.85898388246	-0.918057238993365	0.0936768028775022	-9.80026229325819	1.12293669584055e-22	4.45805868248697e-20
ENSSSCG00000001472	SLA-DOA	80.7021414733514	-1.7655807086932	0.29478429403604	-5.9893988398084	2.10618085304255e-09	9.00026658277593e-08
ENSSSCG00000001476	HSD17B8	117.974675454516	-0.535525989351566	0.189825062548091	-2.82115534251909	0.00478510252695748	0.02680485061414
ENSSSCG00000001488	GCLC	14094.91124862	0.288708316511872	0.0659282786064215	4.37912717599382	1.19155583677312e-05	0.000193207874613529
ENSSSCG00000001502	RPS18	286.438894617906	-0.458441277853317	0.134211491727221	-3.41581240140806	0.000635920400695471	0.00541235986954298
ENSSSCG00000001507	TAPBP	1707.93276722868	-0.466865899706998	0.0762227006231201	-6.12502438106197	9.06697215368694e-10	4.08744418664561e-08
ENSSSCG00000001534	ANKS1A	798.937613527449	-0.330964252289506	0.10455701484133	-3.16539500282939	0.0015487254612721	0.0111462948841378
ENSSSCG00000001539	PPARD	2163.30248512418	0.236153341981335	0.0743588404612241	3.17586100746799	0.00149392510905665	0.010821504601036
ENSSSCG00000001554	SRPK1	842.208726410548	0.315634334235798	0.0941621451053095	3.35202998915113	0.000802213284373731	0.00654577706697529
ENSSSCG00000001562	KCTD20	1369.46543844673	0.282645266888251	0.0836654713742511	3.37827854484829	0.000729411560767161	0.00607965905740325
ENSSSCG00000001572	FGD2	197.489448627293	-1.18351502790874	0.188927532235143	-6.2643862115116	3.7429675778325e-10	1.84258807921538e-08
ENSSSCG00000001573	PIM1	1749.87358328332	-0.561074080049075	0.0987741684813061	-5.68037259817848	1.34401632357301e-08	4.89373044207485e-07
ENSSSCG00000001596	MOCS1	379.203406123415	0.420218130584072	0.122095060589706	3.44172916213368	0.00057800865131557	0.00500601862895195
ENSSSCG00000001638	MRPS10	766.672165887074	0.343766954737448	0.0989266012638705	3.47496982960636	0.00051091080967202	0.00455306251602719
ENSSSCG00000001651	CNPY3	351.451607448662	-0.519622121635163	0.125705741564562	-4.13363872777669	3.57064601105474e-05	0.000488809126340942
ENSSSCG00000001657	CUL7	73.0072534814534	-1.2026671274936	0.253494725034848	-4.74434774659815	2.0917923943219e-06	4.41572710067233e-05
ENSSSCG00000001659	KLC4	250.028701008305	-0.352733287847164	0.135750293724881	-2.59839797151402	0.00936598739963939	0.0449200475251762
ENSSSCG00000001680	ABCC10	576.899419349857	-0.311271000136955	0.101629567763273	-3.06279960633111	0.00219276847238621	0.0146665226030745
ENSSSCG00000001701	HSP90AB1	6626.79057946296	-0.300428065396275	0.0899830323768016	-3.3387190613697	0.000841656384973584	0.00677896932583108
ENSSSCG00000001703	NFKBIE	617.921409524653	0.498582493762665	0.10478190653531	4.75828805037682	1.95241752497256e-06	4.1788526051891e-05
ENSSSCG00000001709	SUPT3H	206.695616006429	-0.615126300666759	0.167240670180071	-3.67809038318516	0.000234986696073656	0.00239998445525185
ENSSSCG00000001710	RUNX2	790.377686160412	-0.468120767755843	0.125770930501624	-3.72201084852275	0.000197642529329565	0.00208788550082314
ENSSSCG00000001720	SLC25A27	85.4547189425752	-0.677140189688384	0.239986469940714	-2.82157652410848	0.00477882346937096	0.0267818672302133
ENSSSCG00000001723	PLA2G7	3656.089664934	-0.739167810655137	0.103257682218723	-7.1584776529209	8.15778830780405e-13	7.53671255854865e-11
ENSSSCG00000001738	PGK2	545.473595286424	0.354151167154135	0.110214784825782	3.21328184520747	0.0013122744593145	0.00969397465233109
ENSSSCG00000001750	PAQR8	420.760767428889	0.409961251061999	0.112845193435235	3.63295270788195	0.000280196388013992	0.00278494980541446
ENSSSCG00000001769	NA	3369.57396843543	0.218975341032464	0.0768561802083287	2.84915722377697	0.00438352124067123	0.0251537939779386
ENSSSCG00000001779	ZFAND6	1415.89694415972	0.232761218139806	0.0896325426768763	2.596838282039	0.00940862094058459	0.0450376888042686
ENSSSCG00000001780	FAH	177.649455533424	-0.853873938099333	0.16777796200629	-5.08930927452393	3.59370096696762e-07	9.35046042293244e-06
ENSSSCG00000001782	ABHD17C	1807.26194207083	0.338780544100487	0.0970373956539965	3.49123697948847	0.000480789595068015	0.00432534908370034
ENSSSCG00000001792	EFL1	1317.06366970315	0.216547139100878	0.0826817925825397	2.61904262519107	0.00881769287111154	0.0429439438720893
ENSSSCG00000001801	BTBD1	1138.29153325397	-0.21798983146265	0.0846262367846535	-2.57591309439133	0.00999757707338432	0.0473049523422302
ENSSSCG00000001810	PDE8A	955.477434858795	0.420876696143118	0.0853831543525482	4.92927087707855	8.25370703696434e-07	1.96476542560774e-05
ENSSSCG00000001814	IQGAP1	17515.9391291043	0.270875470832763	0.0611810852294887	4.42743815047929	9.53589032768569e-06	0.000161650416339983
ENSSSCG00000001816	BLM	102.748384534711	0.665113750047576	0.215599030298904	3.08495705720694	0.0020358154453999	0.0138500722424193
ENSSSCG00000001818	FES	1233.07634571344	-0.275664247850115	0.0906185993495158	-3.04202724196694	0.00234990626229544	0.0154358203175432
ENSSSCG00000001832	ACAN	1306.35457186247	-0.388205669711507	0.090869764516125	-4.2721104404603	1.9363162933798e-05	0.000290594270377413
ENSSSCG00000001835	ABHD2	990.21914432602	0.283718147192376	0.100127383692922	2.83357196331528	0.00460309424289619	0.0260580868662941
ENSSSCG00000001836	RLBP1	3594.96547410831	0.26541807101067	0.0801276330323896	3.31244117623419	0.00092485573062483	0.00733389141546378
ENSSSCG00000001846	WDR93	84.583515048591	-0.652144485487183	0.234834491881046	-2.77703875722619	0.0054856637304216	0.0297672237787913
ENSSSCG00000001849	ANPEP	310.525100002472	0.458423867254251	0.135716044887603	3.37781629013657	0.000730638745395647	0.00607976405651402
ENSSSCG00000001878	PTPN9	2991.10717905025	0.275190330529196	0.0791414433097411	3.47719625799804	0.000506686785642524	0.00452383651415514
ENSSSCG00000001881	MAN2C1	718.985363128142	-0.318436316323776	0.0982683415140082	-3.24047716098254	0.00119329831053414	0.00897672512698264
ENSSSCG00000001901	CYP1A2	52.3545529344164	-1.25324547485161	0.339974779918409	-3.68628953933693	0.000227547454617952	0.00234345315814489
ENSSSCG00000001905	ARID3B	490.695674144391	-0.327250079936336	0.111653719192567	-2.9309375657423	0.00337940692883078	0.0207329815917849
ENSSSCG00000001906	CYP1A1	5959.39021246542	-1.10865186366381	0.105704012719314	-10.4882665770477	9.78062408780943e-26	5.59085236863245e-23
ENSSSCG00000001913	STOML1	130.289272286982	-0.501268866024881	0.194946732671883	-2.57131196380999	0.0101314017036797	0.0477911693243334
ENSSSCG00000001917	NA	1061.95547183501	0.367374883666755	0.0831754105297735	4.41686889582889	1.00140926738113e-05	0.000167450324098636
ENSSSCG00000001927	HEXA	12323.9716358514	-0.224980788743789	0.0733884377709601	-3.06561626840916	0.00217221902434117	0.014568542217829
ENSSSCG00000001930	PKM	17469.1083828085	0.566309824568625	0.0710874519295457	7.96638238109718	1.63386850200235e-15	2.45219751879792e-13
ENSSSCG00000001952	NFKBIA	1196.34600449895	0.353152100751817	0.10841619691813	3.25737399752639	0.00112448168940075	0.00855843917838904
ENSSSCG00000001959	CFL2	406.182515916261	0.447483606850507	0.136734327298977	3.27265007763602	0.00106544292428914	0.00820551068161853
ENSSSCG00000001963	EGLN3	324.748921661093	-0.423667029143333	0.12903289224876	-3.2834033381702	0.00102561810394278	0.00797517590387749
ENSSSCG00000001966	ARHGAP5	2115.67574188354	0.445309913696491	0.0867819242570967	5.13136713098494	2.87645239682696e-07	7.66244581120116e-06
ENSSSCG00000001968	NUBPL	239.132077646555	-0.388433287161676	0.14370326151128	-2.70302346012644	0.00687118964598074	0.0353850775702848
ENSSSCG00000001971	HECTD1	2864.65317622399	0.259890182676897	0.0712811507216234	3.64598747419012	0.0002663669506334	0.00267606372362878
ENSSSCG00000002009	PCK2	1575.02002330589	-0.569747289378278	0.0988930868352705	-5.76124487172015	8.34957999533082e-09	3.19125096281169e-07
ENSSSCG00000002025	SLC22A17	53.6980599372751	-0.809334020027083	0.29104592636102	-2.78077769425011	0.00542288579083583	0.0294915843693401
ENSSSCG00000002032	SLC7A8	1261.09756829424	-0.698607311424013	0.108818238520714	-6.41994688501624	1.36321900979631e-10	7.73139924127336e-09
ENSSSCG00000002033	CEBPE	24.9118102330948	1.68153475881273	0.440122588745772	3.82060544450726	0.000133124474388067	0.00150584825946134
ENSSSCG00000002041	SLC7A7	2406.17086081502	-0.187167159018725	0.0728383680427382	-2.56962318141044	0.0101809189300928	0.0479814646417842
ENSSSCG00000002045	NA	11749.8848894871	-0.273351416378507	0.0793810876604664	-3.44353327013736	0.00057416594517807	0.00497974650268253
ENSSSCG00000002142	TEP1	2158.84497813114	-0.436286889258649	0.0848035763174361	-5.14467559275499	2.67983493363865e-07	7.1697235931067e-06
ENSSSCG00000002245	KATNBL1	374.558247474913	0.398117550930879	0.151768137401546	2.62319586803352	0.00871091779496422	0.0425755620741162
ENSSSCG00000002263	SLCO3A1	76.7244865257944	-1.3087747742843	0.276228890857649	-4.7380082880569	2.15828987331481e-06	4.54052537963852e-05
ENSSSCG00000002266	CHD2	2122.98110400417	0.403897517753342	0.0882703927951481	4.57568506226861	4.74664156317831e-06	8.98721811046699e-05
ENSSSCG00000002283	FUT8	888.437808772037	-0.344944312270486	0.0894252852027039	-3.85734651545798	0.000114624610246662	0.00132832869896955
ENSSSCG00000002294	ARG2	302.05698942447	0.438039151366246	0.132654787322347	3.30209832760748	0.000959644233087139	0.00757073177987398
ENSSSCG00000002296	RDH11	667.498210668507	0.715233580622405	0.101278157852131	7.06207138627723	1.64038670998726e-12	1.41176498180512e-10
ENSSSCG00000002298	ZFYVE26	4429.47100112171	0.435398809711997	0.0856930509000185	5.08091152245232	3.75628053291256e-07	9.69151876699263e-06
ENSSSCG00000002337	ZFYVE1	725.143341969408	0.526387027531021	0.101852303522498	5.16814062447541	2.36434389598226e-07	6.45188033877022e-06
ENSSSCG00000002344	RIOX1	257.112616600885	-0.608343219203488	0.140899372454688	-4.31757224042376	1.57754784557285e-05	0.000246381742835851
ENSSSCG00000002350	MIDEAS	942.081018186748	-0.382550121447775	0.0948468921338761	-4.03334376953339	5.49887442067416e-05	0.000710868145958371
ENSSSCG00000002357	ALDH6A1	207.830097984129	-0.869415530470257	0.157525960333882	-5.51918889196104	3.40567958708424e-08	1.15147523841335e-06
ENSSSCG00000002377	EIF2B2	438.280410956608	-0.451912804091877	0.13105791394131	-3.44819164674214	0.000564353448578885	0.00491195041843022
ENSSSCG00000002383	FOS	183.972796801737	-0.943381009870347	0.218077143973302	-4.32590501087009	1.51906877817533e-05	0.000238155152267564
ENSSSCG00000002389	VASH1	242.933635510758	-0.755148882918671	0.149613519201821	-5.04733052833291	4.4802587783848e-07	1.1415847781694e-05
ENSSSCG00000002390	ANGEL1	188.034296317083	-0.456715499357857	0.161025402860105	-2.83629471652148	0.00456403083553797	0.0258965087565541
ENSSSCG00000002425	PTPN21	435.336726762294	0.350188962120422	0.114752959245053	3.05167696261846	0.00227566863229463	0.0150573407836828
ENSSSCG00000002445	NA	1176.42498685318	0.47884904926805	0.0886679314260861	5.40047615374021	6.64642462218893e-08	2.10818422230101e-06
ENSSSCG00000002446	NA	2387.14441695464	0.337709044667797	0.104181310733236	3.24155112170287	0.00118881109898474	0.00895391566414025
ENSSSCG00000002451	RIN3	2901.06378759482	0.210676418045518	0.0763295557344508	2.76008966668767	0.00577854988422045	0.0309606501633004
ENSSSCG00000002458	LYSET	1818.76492782178	0.296621633812472	0.0768807128857957	3.85820607898233	0.000114222321500586	0.00132498307397938
ENSSSCG00000002461	BTBD7	945.448102228786	0.300919851797985	0.096043283269321	3.13316914577105	0.00172929755670223	0.0121336744756753
ENSSSCG00000002467	ASB2	10.3882460200005	-2.10473413838843	0.714963275355664	-2.94383531425641	0.003241724469755	0.0200280637797564
ENSSSCG00000002505	PAPOLA	1732.88245705427	0.282086625749911	0.0750919368258574	3.75655013938563	0.000172271769001796	0.001852975730235
ENSSSCG00000002516	WARS1	3227.31429991259	-0.229310184704373	0.0845379395874824	-2.71251210785752	0.00667753418562776	0.0345877160027445
ENSSSCG00000002526	RCOR1	1135.4858034032	0.308623914682591	0.0890353242942768	3.46630864916644	0.000527657172796271	0.00465510883555822
ENSSSCG00000002530	CINP	367.419497865651	-0.350106910540208	0.127509772724074	-2.74572609660144	0.00603771483113453	0.0320009286937005
ENSSSCG00000002535	HSP90AA1	21179.7511328662	0.25768705410228	0.059485070586437	4.33196181095285	1.47786579704645e-05	0.000232584326908577
ENSSSCG00000002544	PPP1R13B	785.957697700501	0.387514922060642	0.0907103592895835	4.27200294536967	1.93725017072249e-05	0.000290594270377413
ENSSSCG00000002554	PLD4	63.5275216269113	-1.71617088446417	0.276214602143797	-6.21317943057453	5.19231003621948e-10	2.44834328029705e-08
ENSSSCG00000002651	CDT1	67.5819160765998	1.15857710194682	0.262442779066806	4.41458936712411	1.01201903392902e-05	0.000168765829953448
ENSSSCG00000002669	CRISPLD2	31.2784903075699	1.71669781663234	0.429853762250185	3.99367870516201	6.50560050121436e-05	0.000817818440944281
ENSSSCG00000002690	GAN	279.981283443346	0.455635740096936	0.139472050658859	3.2668605497986	0.00108747233246012	0.00834384164313387
ENSSSCG00000002704	KARS1	3815.46183311575	-0.424723638285859	0.0924725867540466	-4.5929680697212	4.36985945187717e-06	8.31218860498491e-05
ENSSSCG00000002754	NQO1	6057.89989488071	-0.284107098197658	0.0648294660639926	-4.38237603125127	1.17391965609846e-05	0.000191356678246407
ENSSSCG00000002776	ATP6V0D1	4740.1795528123	0.238596403487735	0.0726214064871274	3.28548309691617	0.00101807650692895	0.00792502692648612
ENSSSCG00000002819	ARL2BP	99.8441659883336	-0.546850383813475	0.206842466936317	-2.64380130402254	0.00819807649218268	0.0406349517386458
ENSSSCG00000002829	MMP2	70.0979339901913	0.868235488430243	0.269330154739876	3.2236846604451	0.00126552674485826	0.00940509519865373
ENSSSCG00000002847	GPT2	18.7529539540442	-1.2939364067519	0.464792979700313	-2.78389834456235	0.00537098647290056	0.0292610582213312
ENSSSCG00000002849	SHCBP1	169.781311034407	0.97812766775489	0.183100156057871	5.34203623204855	9.19082783841176e-08	2.8207361148961e-06
ENSSSCG00000002855	NA	82.4694200876085	0.785455595754429	0.231563191098561	3.3919708569749	0.000693918204802897	0.00583336840608556
ENSSSCG00000002866	CEBPA	340.242514037316	-0.527012763330858	0.13862404413608	-3.80174136900461	0.000143682670400134	0.00159163152530554
ENSSSCG00000002879	GRAMD1A	658.18662647752	0.375046868230792	0.0979459844487564	3.82911939005534	0.000128602610345964	0.00146411871001645
ENSSSCG00000002893	CD22	21.3298825641092	-2.78470694026725	0.554138347664289	-5.02529188244213	5.02667422601875e-07	1.25738373373197e-05
ENSSSCG00000002905	RBM42	1180.92420067991	0.233453474293443	0.0895760078548677	2.60620538784992	0.00915515454440797	0.0441426881423125
ENSSSCG00000002935	NA	93.9318948833216	-0.764894095526988	0.216668339247945	-3.53025318873045	0.000415162164052512	0.0038619809168513
ENSSSCG00000002952	YIF1B	288.632977944651	0.393121460587801	0.135428132628886	2.90280500038403	0.00369836838590699	0.0221703944107927
ENSSSCG00000002955	CATSPERG	27.9737255516677	-1.23890475894452	0.394495456790122	-3.14047915538769	0.00168671710271945	0.0119222562853919
ENSSSCG00000002962	MAP4K1	238.855322558946	-0.458131112956754	0.146667713396046	-3.12359893223171	0.00178653793874347	0.0124571798368929
ENSSSCG00000002998	SNRPA	205.25415179909	0.441436854252697	0.159276686828624	2.77150952246807	0.00557970402735032	0.0301511712437289
ENSSSCG00000003021	NA	467.545586888054	-0.547686492399562	0.113084746066246	-4.8431509239869	1.27796142175104e-06	2.90718506792792e-05
ENSSSCG00000003030	CIC	2756.54188772577	0.253791888126668	0.0781615666630906	3.24701639132464	0.00116621673054359	0.00882695529077492
ENSSSCG00000003079	NA	807.892368462409	0.408116053459179	0.107484490580213	3.79697620797311	0.000146471841254405	0.00161815884229619
ENSSSCG00000003088	APOE	4912.53608313515	-0.554772588972346	0.0981408651045299	-5.65281942829276	1.57837099383072e-08	5.6632687524999e-07
ENSSSCG00000003112	BBC3	536.973192587442	-0.30384289578646	0.108624349420597	-2.79718955655117	0.00515492797871964	0.0283474971555418
ENSSSCG00000003115	MEIS3	32.3014642778649	1.04814379355399	0.359192919862259	2.91805248821698	0.00352225054690412	0.0213488399460967
ENSSSCG00000003120	NAPA	980.780530048826	0.300835013247007	0.089747087483786	3.352030931381	0.000802210554094698	0.00654577706697529
ENSSSCG00000003140	FGF21	16.5511623680042	-1.63040437426815	0.548797142916363	-2.97086891816532	0.00296958500132381	0.0186939552998937
ENSSSCG00000003154	GYS1	1932.41311124599	0.314008841601725	0.0761371745366403	4.12425130710113	3.71942622249749e-05	0.000503575121235166
ENSSSCG00000003155	PPP1R15A	1290.75433455831	0.560710067102406	0.119217213477073	4.70326432524978	2.56034600908614e-06	5.24295812542814e-05
ENSSSCG00000003165	RPS11	8132.69716771838	-0.343780114199689	0.0911413907636599	-3.77194281675106	0.000161981382999567	0.00176572620068704
ENSSSCG00000003187	FCGRT	6557.01430427567	-0.213581694137953	0.0725233767326823	-2.94500482134477	0.00322949630394696	0.0199826098605708
ENSSSCG00000003201	ATF5	601.811236234963	-0.553791319790811	0.12241521512179	-4.52387653969199	6.07171505495205e-06	0.000111363036037697
ENSSSCG00000003251	NLRP12	489.15657488749	-0.365571039346689	0.116360414232207	-3.14171311402486	0.00167962523007271	0.0118868014413484
ENSSSCG00000003253	NA	2498.65801855406	0.381666389611423	0.0834354436972887	4.57439156188997	4.77605891892446e-06	9.02902567053814e-05
ENSSSCG00000003267	MBOAT7	2340.94642578665	0.18009916658933	0.0702020041319634	2.56544195306427	0.010304446123842	0.0483664448688496
ENSSSCG00000003282	NA	1478.61269871936	0.433189037962006	0.0821244793811482	5.27478580353041	1.32911233438075e-07	3.90391062033982e-06
ENSSSCG00000003284	FCAR	3062.81276619823	0.290175428726841	0.0804067029272241	3.60884625488845	0.000307561808298899	0.00299706045947567
ENSSSCG00000003385	PARK7	1258.13035437175	0.239400172359209	0.0811034548178556	2.95178760136495	0.003159401714057	0.019637756007525
ENSSSCG00000003401	KIF1B	4479.21568340193	0.199583192396145	0.0714205461896916	2.7944786625694	0.0051983471158934	0.0285098297483512
ENSSSCG00000003433	PLOD1	775.666121616612	-0.274746469425637	0.0972579095917891	-2.82492673941691	0.00472914275022296	0.026563925069372
ENSSSCG00000003439	DHRS3	441.005512242219	-0.54073476401531	0.12344277718727	-4.38044879041391	1.18435124851223e-05	0.000192547038513079
ENSSSCG00000003461	RSC1A1	2524.56837177803	0.262398660619431	0.0718427103007314	3.65240480935419	0.000259795912914503	0.00261859811649368
ENSSSCG00000003468	PLEKHM2	4917.00963983172	0.34690516381137	0.0765438097257137	4.53211259087398	5.83967083931681e-06	0.000107911154683892
ENSSSCG00000003491	AKR7A2	318.887859777796	-1.03223269147019	0.159485705221849	-6.47225837597372	9.6548838467273e-11	5.63140547401293e-09
ENSSSCG00000003493	CAPZB	2920.63843239791	-0.266496726649952	0.0700777436357681	-3.80287253589498	0.000143027955031996	0.0015872362872667
ENSSSCG00000003506	PINK1	591.027265897075	0.327528397308789	0.107132054892303	3.0572399422194	0.00223385383360872	0.0148640317199593
ENSSSCG00000003512	EIF4G3	1565.85092667299	-0.438706796656991	0.0840545340531688	-5.21931150530781	1.79589486847234e-07	5.0346419467629e-06
ENSSSCG00000003513	ECE1	3900.37640006059	0.975365377708572	0.0813005504003746	11.9970328971362	3.68262954614438e-33	4.12019289312718e-30
ENSSSCG00000003514	HSPG2	15.8989917731918	1.89947186508152	0.515277704327287	3.686307109991	0.000227531752487741	0.00234345315814489
ENSSSCG00000003520	CDC42	7907.95368319963	0.199278857602856	0.068571183300832	2.90616040164554	0.00365893830898489	0.0220198306937296
ENSSSCG00000003524	C1QA	15022.8152731397	-0.446109282835925	0.0867690875329843	-5.14133887447348	2.72787532654394e-07	7.28242118086253e-06
ENSSSCG00000003532	LUZP1	1329.74585614371	0.438671893736261	0.0981193650604422	4.47079833288807	7.79281552586303e-06	0.00013700882953828
ENSSSCG00000003551	PAQR7	97.4036216873063	-0.591966975850288	0.204608381646352	-2.89317070535972	0.00381373959929665	0.0226523616064401
ENSSSCG00000003554	SELENON	1891.75281103687	-0.370847112465839	0.0792151482298062	-4.68151762324546	2.84758911519101e-06	5.75456145166761e-05
ENSSSCG00000003558	RPS6KA1	5153.64787808279	0.357620579261114	0.067699435063491	5.28247508898301	1.2745016993872e-07	3.76146101063747e-06
ENSSSCG00000003559	ARID1A	2273.37192821608	0.281594328394528	0.0736147709034078	3.82524220260111	0.000130643582128406	0.00148323852883237
ENSSSCG00000003561	ZDHHC18	4436.59307955796	0.43417842967101	0.0692673470984912	6.26815444589862	3.65352320848177e-10	1.80577952316406e-08
ENSSSCG00000003578	FGR	2765.79784944582	-0.179381503168793	0.0690761081971439	-2.59686754003044	0.0094078195935109	0.0450376888042686
ENSSSCG00000003582	SMPDL3B	3258.23757560297	0.431991528946493	0.0757311930899139	5.70427470267897	1.16839519043524e-08	4.30522143972651e-07
ENSSSCG00000003583	RPA2	409.29038269178	0.390858233821438	0.127652255506985	3.06189837593627	0.00219938108742499	0.0147027610227807
ENSSSCG00000003589	MECR	1350.82680587097	-0.344610817864315	0.0886864180254162	-3.88572258906155	0.00010202596102149	0.00120733990604949
ENSSSCG00000003591	PUM1	1710.03221758556	0.233859956136567	0.0816260209281663	2.86501722707238	0.00416986556758469	0.0242620389873858
ENSSSCG00000003592	SDC3	539.590690700656	-0.962661933738091	0.116623363914547	-8.25445177900597	1.52601075088443e-16	2.9344709861148e-14
ENSSSCG00000003627	ZMYM4	537.764585593072	0.2858600444604	0.104548088552443	2.73424457987109	0.0062523582950953	0.0328555822108189
ENSSSCG00000003628	CLSPN	280.434313195417	0.562461225532199	0.133335079952144	4.21840393191406	2.460377591348e-05	0.000359191779557768
ENSSSCG00000003637	MAP7D1	2790.70162884975	0.32522557185087	0.0719371828716435	4.52096619395237	6.15580192619276e-06	0.000112604015663238
ENSSSCG00000003642	INPP5B	929.292685993716	-0.273029816323963	0.0935683389783762	-2.91797224686291	0.00352315705943954	0.0213488399460967
ENSSSCG00000003648	RRAGC	3861.50433486963	0.365887733965009	0.0742210554267566	4.92970265460691	8.23548667445319e-07	1.96422741283906e-05
ENSSSCG00000003651	RHBDL2	324.582314908582	0.323787682100688	0.122526950379794	2.64258337530682	0.00822762056274699	0.0407474149962685
ENSSSCG00000003660	PABPC4	1178.90600954185	-0.421110287038095	0.094648166921163	-4.4492175679309	8.61836790918064e-06	0.000149260426436177
ENSSSCG00000003667	TRIT1	486.680940159554	-0.529633051705031	0.114609492786187	-4.62119706517769	3.81532141861124e-06	7.37129681300605e-05
ENSSSCG00000003670	RLF	942.612250493148	0.353487227228298	0.0938915471580719	3.7648461222306	0.000166651678302768	0.00180544208175367
ENSSSCG00000003672	CAP1	16961.7538274167	0.283379761259605	0.060938929945271	4.65022542263389	3.31572415546027e-06	6.52905874899993e-05
ENSSSCG00000003679	PPP4R1	1258.18477749135	0.345260063609178	0.083555001432629	4.13212922852456	3.59418242203172e-05	0.000490938990765199
ENSSSCG00000003691	MYL12A	16942.0362218781	0.159897783910244	0.0610770125212801	2.61796995808421	0.00884545921894131	0.0430110891376969
ENSSSCG00000003694	EMILIN2	20031.1901499121	-0.216691037892958	0.0644354779513896	-3.36291503969956	0.000771240957142895	0.00634469415745829
ENSSSCG00000003697	NDC80	67.525916006904	0.861618008096038	0.257378584488275	3.34766783261756	0.000814946254729151	0.00662016076366446
ENSSSCG00000003699	GREB1L	550.787070829314	0.442023115358226	0.117949678685335	3.74755675712733	0.000178565439602043	0.00190860902817012
ENSSSCG00000003700	ESCO1	694.155766366068	0.383097031643017	0.116896669777762	3.27722793447702	0.00104831704682468	0.0080940460462148
ENSSSCG00000003707	NPC1	4717.76034854559	0.196817527311959	0.0665508800972865	2.95739931649656	0.00310246051070944	0.0193522460746584
ENSSSCG00000003715	ZNF521	62.5516638362391	1.53906507331525	0.287167320882742	5.35947150457169	8.34657572142295e-08	2.59397240918061e-06
ENSSSCG00000003728	TRAPPC8	2572.8042368002	0.333136697033493	0.0802898164040631	4.14917746675323	3.33672060763706e-05	0.000463487816232385
ENSSSCG00000003729	RNF125	677.525011629042	-0.592661351648845	0.103383887212718	-5.73262785553239	9.8886440764058e-09	3.71035191000994e-07
ENSSSCG00000003738	MAPRE2	462.321835733284	-0.457591179556557	0.109992437899047	-4.1602058132082	3.1796093635731e-05	0.000445941539119896
ENSSSCG00000003746	NA	8662.36244961986	-0.237812530861234	0.0800554461881424	-2.97059778172167	0.0029722076966236	0.0186974163759912
ENSSSCG00000003761	ADGRL2	12222.0333803699	0.409787923035781	0.0697388684812838	5.8760334367306	4.2021348376502e-09	1.71243951811129e-07
ENSSSCG00000003772	ZZZ3	1063.50780339775	0.292244078379276	0.0825687043296998	3.53940492044461	0.000401030203504052	0.00374751610821896
ENSSSCG00000003780	CRYZ	98.200192757364	-0.869489169929145	0.219677193478521	-3.9580311281342	7.55701111141708e-05	0.000929112245236863
ENSSSCG00000003790	ANKRD13C	369.940070709383	0.4043488205557	0.142051822519011	2.84648808713163	0.00442043831506753	0.0253034113225749
ENSSSCG00000003795	WLS	1570.30801778728	0.246604310096236	0.0759954507093951	3.24498779590432	0.00117455657368373	0.00887370641640619
ENSSSCG00000003818	DOCK7	1321.87945832066	0.474032509555145	0.083687143433234	5.66434090241508	1.47590727031916e-08	5.32668351197004e-07
ENSSSCG00000003820	USP1	1205.93434358547	0.237199658600105	0.0845802272324085	2.80443392459008	0.00504050178315453	0.0278733574776295
ENSSSCG00000003828	FGGY	154.832829508382	-0.598565437750329	0.195271849302668	-3.06529302553265	0.00217456829886665	0.014568542217829
ENSSSCG00000003839	PLPP3	1586.34742340417	0.685602634360794	0.0863627405953449	7.93863915890771	2.04411495797881e-15	2.95963797504061e-13
ENSSSCG00000003861	ORC1	112.995738866973	1.06458337051717	0.206633898164078	5.15202674864041	2.5768626972102e-07	6.92433388964323e-06
ENSSSCG00000003867	TXNDC12	1047.19553858979	-0.221656100789011	0.0857515430407337	-2.58486428266042	0.00974173350012755	0.0462901599174015
ENSSSCG00000003877	FAF1	316.523745624962	-0.328769105123115	0.12711532879066	-2.58638441367327	0.00969886941226325	0.0461756231554057
ENSSSCG00000003888	STIL	158.103284011323	0.775502869153809	0.175451700763149	4.42003620244582	9.86843676338115e-06	0.000165690110841653
ENSSSCG00000003913	MAST2	704.042015135278	0.245446295179386	0.0936663792449905	2.620431121154	0.00878186683569942	0.0428202991865898
ENSSSCG00000003914	PRDX1	21907.3506412002	0.214210270885869	0.0688557564875946	3.11100018085579	0.00186454825125842	0.0128925206628902
ENSSSCG00000003919	MUTYH	165.126986505782	-0.441688212598975	0.166930376004781	-2.64594271677867	0.00814636102679903	0.04044262410521
ENSSSCG00000003922	UROD	400.824125002134	0.310600405814168	0.114047804331151	2.72342293335437	0.00646092876754402	0.0337355326016819
ENSSSCG00000003928	PLK3	1308.29813677509	0.331855392478464	0.113291316441562	2.92922178770553	0.00339811861101048	0.0207948511694725
ENSSSCG00000003930	RPS8	3000.10494945623	-0.312088338683402	0.0946400541300144	-3.29763482863886	0.000975028500632955	0.00765774872387028
ENSSSCG00000003931	KIF2C	87.5938183819127	0.969223318541631	0.240387917195091	4.03191362465628	5.53245218461692e-05	0.000714458436894863
ENSSSCG00000003941	SZT2	456.877074128078	-0.281592998235899	0.110325353008342	-2.55238701311572	0.010698760405462	0.0498371098826727
ENSSSCG00000003980	EXO5	401.170214441085	-0.351229289887692	0.136309644063709	-2.57670168754556	0.00997479943123115	0.0472698716211636
ENSSSCG00000003989	NA	95.1023975103386	-0.740890131008621	0.243249191706327	-3.04580716511935	0.00232056612197365	0.0152886548517825
ENSSSCG00000004010	ERMARD	418.028760778274	-0.376636781982408	0.114344630558007	-3.29387379314973	0.000988168563737751	0.00774117792101878
ENSSSCG00000004022	RPS6KA2	91.236749159202	-1.21257279948972	0.226384807293066	-5.35624635764533	8.49686376515606e-08	2.62740960697929e-06
ENSSSCG00000004024	NA	2313.42344844121	-0.349657166001824	0.0764773391065961	-4.57203624088519	4.83007372202376e-06	9.11713455474638e-05
ENSSSCG00000004033	AGPAT4	387.93351709955	0.352679256789853	0.117334830127137	3.00575077671063	0.00264926038430963	0.0171062159232417
ENSSSCG00000004044	IGF2R	18306.5109499767	-0.23081968424526	0.0630661084570482	-3.6599639630922	0.000252250721335885	0.00255510257405822
ENSSSCG00000004054	NA	4213.43859754524	-0.325351576250099	0.0852379516037859	-3.81698023155742	0.000135094989577034	0.00152025538914889
ENSSSCG00000004058	EZR	2104.42568133068	0.233876952690924	0.0796092072691403	2.93781285750328	0.00330536481367154	0.0203682284863999
ENSSSCG00000004064	ARID1B	1195.63257285414	0.268098712513468	0.0859371741734688	3.11970593741302	0.00181031666257445	0.0125873260826575
ENSSSCG00000004071	CNKSR3	108.279318967119	0.588420422908027	0.196739708601056	2.99085744861609	0.00278195326963977	0.017794957842753
ENSSSCG00000004075	RGS17	72.8424408074456	2.25592704955104	0.305431866971907	7.38602383541902	1.51284685401162e-13	1.61900923759313e-11
ENSSSCG00000004077	FBXO5	61.9705838962729	0.959396434939975	0.293724990363835	3.26630850766759	0.00108959472900548	0.00835491733948313
ENSSSCG00000004092	MTHFD1L	274.270262593656	-0.704886494790938	0.161359344592293	-4.36842685852484	1.25144714054152e-05	0.000201855307452746
ENSSSCG00000004103	PCMT1	1971.76505768278	0.221844813097112	0.0773165976348225	2.8693038737286	0.00411376368296574	0.02401712032555
ENSSSCG00000004110	TAB2	3737.86947076951	0.313978497166873	0.0670232126021618	4.68462320704612	2.80475413438413e-06	5.67732058089893e-05
ENSSSCG00000004123	UTRN	1152.03366843883	-0.210515745307239	0.0822374840812736	-2.55985147963902	0.0104716904969142	0.0489647017270226
ENSSSCG00000004136	AIG1	292.380293082668	-0.385623080595923	0.130575064114274	-2.95326740378577	0.00314429462839071	0.0195636167803865
ENSSSCG00000004139	ADGRG6	425.626775088963	0.482420563907091	0.117023644056879	4.12241959985975	3.74913484041023e-05	0.000507039587702513
ENSSSCG00000004140	VTA1	607.243481872599	0.272327514832743	0.0996295563863125	2.73340085723956	0.00626839915668539	0.032925816654429
ENSSSCG00000004142	CITED2	1498.37009851527	0.410201114551479	0.11393473054674	3.60031671276213	0.000317829806897618	0.00307510332821461
ENSSSCG00000004151	NA	232.372717550992	0.42160640510758	0.15350292374617	2.74656921717492	0.00602221769345236	0.0319433793654933
ENSSSCG00000004164	MTFR2	87.0367643847	0.923049072790944	0.23574208268288	3.91550402153963	9.02155407942797e-05	0.00108214684264639
ENSSSCG00000004165	PDE7B	92.7463482264343	-0.732400427822035	0.221619986246674	-3.3047580239755	0.000950584316070607	0.00750888393958984
ENSSSCG00000004178	SLC18B1	242.227700709383	-0.468613651452521	0.140432530531761	-3.33693090680678	0.000847090037598943	0.00680491977332258
ENSSSCG00000004179	NA	864.65161439232	-0.870678169153792	0.0981952373059683	-8.86680650753794	7.52735467054014e-19	2.20569414119851e-16
ENSSSCG00000004180	NA	11.6048509078599	-2.30773587702379	0.66609911916952	-3.46455326333569	0.000531112952697355	0.00466886222060453
ENSSSCG00000004192	CCN2	55.6707174726326	2.4640555759664	0.371056786644644	6.64064279284074	3.12318099315944e-11	2.10038188430673e-09
ENSSSCG00000004193	ENPP1	923.905375051649	-0.452561492997309	0.108967058505127	-4.15319546297578	3.27864453056716e-05	0.000456968043461949
ENSSSCG00000004195	ARG1	14258.872345205	1.17427189750206	0.0926466816038926	12.6747324045843	8.16368083241416e-37	1.11633800005023e-33
ENSSSCG00000004199	EPB41L2	4293.89304038486	-0.443628655549504	0.0720240973978753	-6.15944762346429	7.29991188088084e-10	3.35223938500002e-08
ENSSSCG00000004205	ARHGAP18	2224.15177806814	0.395020062554039	0.0752154906899064	5.25184451940362	1.50583552673674e-07	4.32998080082923e-06
ENSSSCG00000004209	PTPRK	1407.94832464914	-0.445478746643738	0.0886039768503055	-5.02775115158053	4.96265295803384e-07	1.24901560880427e-05
ENSSSCG00000004236	PKIB	1201.42901455167	0.691150713745829	0.0865539176690134	7.98520427912719	1.40289789784402e-15	2.21352108061107e-13
ENSSSCG00000004237	SERINC1	9432.11346935234	0.20499826009717	0.0778637502709505	2.63278174225897	0.0084688750022965	0.0416239794941146
ENSSSCG00000004244	MAN1A1	1665.23080187755	-0.62012247345931	0.0864459177968347	-7.17353102684065	7.30876786512471e-13	6.91915431662229e-11
ENSSSCG00000004254	DCBLD1	983.946638340042	0.414060646728805	0.0921855924221984	4.49159826225837	7.06906725412039e-06	0.000126452050430901
ENSSSCG00000004275	FAM135A	763.094129266824	0.342648676263979	0.104391793505276	3.28233345513564	0.00102951781033704	0.00799891142160223
ENSSSCG00000004279	OGFRL1	2466.12748941672	0.205244010509938	0.080247367438108	2.55764166554418	0.0105384623369732	0.0492021456681068
ENSSSCG00000004291	NT5E	398.75601917951	0.548467087912304	0.136183840569796	4.02740211773665	5.63965333524814e-05	0.000724501185771387
ENSSSCG00000004307	NA	1137.05231684262	0.373105135135599	0.0975494476125541	3.82477957863477	0.000130889137986099	0.00148465679372804
ENSSSCG00000004331	CASP8AP2	474.275619050349	0.331645405780775	0.107166690030527	3.09466874162396	0.00197032820129001	0.0134865568260713
ENSSSCG00000004344	MMS22L	145.300937707143	0.673381233994299	0.195533688624882	3.44381185017246	0.000573574701050273	0.00497812683062462
ENSSSCG00000004358	ASCC3	1740.02036888079	0.20163269883275	0.0759106529058427	2.656184489453	0.00790303654321498	0.0394254846928848
ENSSSCG00000004369	PRDM1	1340.52264240646	0.362808421704005	0.121912081007639	2.97598415764285	0.00292049948520076	0.018445211556401
ENSSSCG00000004371	CRYBG1	1922.49937650321	0.210593085871498	0.0814427902071712	2.58577935917715	0.00971591033212892	0.0462031330979562
ENSSSCG00000004385	SNX3	3299.13273000035	0.259760071355849	0.0752746644699582	3.45083001279292	0.000558865445724318	0.00487442292292821
ENSSSCG00000004390	SESN1	524.995402987214	-0.764685485444089	0.104929355426173	-7.28762206094093	3.15473452932929e-13	3.24396488020846e-11
ENSSSCG00000004421	FYN	1561.15808705383	0.277947929669835	0.0974327489740148	2.85271566897864	0.00433473871907267	0.0249645455543486
ENSSSCG00000004441	DSE	1078.16890424578	0.283417822914795	0.102624697804634	2.76169215576485	0.00575026681353171	0.030831897956945
ENSSSCG00000004456	PGM3	674.277270996729	0.549477132957307	0.103741940616233	5.29657657928302	1.17993867535894e-07	3.53321296293004e-06
ENSSSCG00000004465	BCKDHB	96.2239736971557	-0.619466219840712	0.224254166942451	-2.76233984093452	0.00573887098574647	0.0307882673154236
ENSSSCG00000004478	MYO6	1762.54837570736	0.583523295021083	0.093464675541133	6.24324956613453	4.28572260314712e-10	2.06840737556595e-08
ENSSSCG00000004480	COX7A2	681.747417801409	0.325844403887002	0.0947376640058618	3.43943886844033	0.00058292141755279	0.00503793109959423
ENSSSCG00000004484	COL12A1	27.8906488402682	2.01050293427326	0.501582675447195	4.00831813515241	6.11527050800149e-05	0.000778289908396839
ENSSSCG00000004489	NA	42281.3552257828	-0.487658312425675	0.0800686881431549	-6.09049959147314	1.12558871410096e-09	5.01906532769585e-08
ENSSSCG00000004499	ATP5F1A	5512.19069267803	0.364551641657842	0.073361636106299	4.96924088674382	6.72155252970736e-07	1.62838872013993e-05
ENSSSCG00000004507	SMAD7	147.058746152987	-0.967237476187615	0.19237992280622	-5.02774646168194	4.96277429678465e-07	1.24901560880427e-05
ENSSSCG00000004509	LIPG	96.9890739632983	1.85664185399002	0.277943314154427	6.67992989735475	2.39056575829333e-11	1.64361412219643e-09
ENSSSCG00000004510	ACAA2	276.824152339159	-0.84714697085996	0.143535830773054	-5.90198953318768	3.59143955464849e-09	1.47825573909896e-07
ENSSSCG00000004520	NA	39.3457354009772	0.951283253509635	0.324752147708766	2.92925931428399	0.00339770835217564	0.0207948511694725
ENSSSCG00000004528	MBD2	2516.63013205725	0.371646496139011	0.069745645536382	5.32859783977691	9.89738762135599e-08	3.02250991206025e-06
ENSSSCG00000004540	ONECUT2	65.1529883378113	1.00225719439326	0.318015132542152	3.15160220955967	0.00162377321159769	0.0115579970590704
ENSSSCG00000004547	PLEKHO2	4083.22696293862	0.324386181186586	0.0700494381319876	4.63081774582368	3.64224371717921e-06	7.12640595029007e-05
ENSSSCG00000004554	PCLAF	137.699805819931	1.59071175385107	0.234558746753022	6.7817200418708	1.18753430247092e-11	8.6993956312557e-10
ENSSSCG00000004558	CSNK1G1	1321.95221232004	0.206433333223134	0.0785742691405468	2.6272383501765	0.0086081014438178	0.0421903629065016
ENSSSCG00000004578	ANXA2	12329.3138822382	0.324335846183774	0.0615104391894398	5.27285856608639	1.34315072594097e-07	3.93575142479892e-06
ENSSSCG00000004624	MAPK6	3712.96220643238	0.238090730161028	0.079104264704681	3.00983431234572	0.00261390238299729	0.0169134051669546
ENSSSCG00000004626	TMOD3	5124.63937950007	0.204313574391775	0.0674002013392181	3.03134961516637	0.00243463164842118	0.0159292991478572
ENSSSCG00000004636	TRPM7	2088.57362134331	0.232268868693629	0.0844654688913607	2.74986774763984	0.00596193219775604	0.0316713441903648
ENSSSCG00000004670	C15orf48	1520.6255077011	0.819436100794487	0.0881704198042386	9.2937756519006	1.48910095622422e-20	4.82272775480302e-18
ENSSSCG00000004672	GATM	1053.54162119574	-0.492519433716634	0.0918278056690098	-5.36351086828649	8.16197383033176e-08	2.55184080149783e-06
ENSSSCG00000004701	CATSPER2	230.960363319126	-0.581845951538862	0.153672260336234	-3.78627834500376	0.000152920376478404	0.00168185082512933
ENSSSCG00000004705	MAP1A	34.9396107620206	1.21666830433425	0.355383126045036	3.42353987898701	0.00061811181691826	0.00528638091091941
ENSSSCG00000004725	ZNF106	1120.60586622735	0.257092674426569	0.0828450107187861	3.10329701446064	0.00191377467681848	0.0131653577124678
ENSSSCG00000004728	CAPN3	2009.89241235594	-0.644842767514874	0.104211412655142	-6.18783251359235	6.09970853125797e-10	2.82214710128541e-08
ENSSSCG00000004729	GANC	200.833548143822	-0.827086578179405	0.161347810617772	-5.12610970680445	2.9579029203789e-07	7.86239983609138e-06
ENSSSCG00000004739	MGA	1360.25410504654	0.263717132804282	0.0850840553371525	3.09948946085469	0.00193854474534341	0.0133043796371878
ENSSSCG00000004757	VPS18	1553.72853261971	0.219195259102158	0.0768602182005668	2.85186881112109	0.00434630340584395	0.0250069920597109
ENSSSCG00000004766	RAD51	93.9977758339697	0.989319170083557	0.223171896044016	4.43299173247349	9.29344310398468e-06	0.000158194196792171
ENSSSCG00000004774	IVD	592.310567335423	-0.467449747587727	0.102793379379037	-4.54746940329753	5.42948106374988e-06	0.000101705667353987
ENSSSCG00000004779	PLCB2	843.405993462464	-0.395482544691915	0.09954239273111	-3.97300621213935	7.09711974996757e-05	0.000877831686058802
ENSSSCG00000004782	BUB1B	157.73177830955	0.502604913489335	0.170695882471232	2.94444661589327	0.00323532755202067	0.0199985817090499
ENSSSCG00000004791	RASGRP1	476.412712675936	0.381525155877677	0.113242505782866	3.36909849565872	0.000754144744858847	0.00623849545212932
ENSSSCG00000004806	ARHGAP11A	395.418011775337	0.641437532591717	0.138557092368567	4.62940959301795	3.66709783328002e-06	7.13580895990772e-05
ENSSSCG00000004832	UBE3A	1406.05097600577	0.258417371492272	0.0855313857332587	3.0213163188795	0.00251678287080875	0.0164057451223746
ENSSSCG00000004861	TSHZ1	1304.07562733468	0.259518332766256	0.0884902899931023	2.93273231205915	0.00335993448020351	0.0206459129803434
ENSSSCG00000004875	CYB5A	720.340919919801	-0.51802200106573	0.102625829517722	-5.04767662780523	4.47215257853717e-07	1.1415847781694e-05
ENSSSCG00000004888	SERPINB8	1514.76727586873	0.217146190749006	0.0812932441031339	2.67114682338817	0.00755925741308747	0.0380342522415648
ENSSSCG00000004889	SERPINB10	384.913974308448	-1.43560090788076	0.16318286232508	-8.79749801802638	1.39900273534367e-18	3.74294057910315e-16
ENSSSCG00000004912	SEC11C	1053.51513059702	0.300377094094413	0.0899848857190837	3.33808385368333	0.000843582873024682	0.00678184290209234
ENSSSCG00000004918	ALPK2	148.144222246541	-0.536548277336171	0.185015678075878	-2.90001519285368	0.00373144573284436	0.0223100949089085
ENSSSCG00000004919	NEDD4L	69.0344217542946	-0.684665171439286	0.245388040421336	-2.79013260085416	0.00526864586376001	0.0288311359027543
ENSSSCG00000004943	MAP2K1	1191.2770777673	0.431933324179284	0.0952659778308702	4.53397250533778	5.78845672568343e-06	0.000107125619433062
ENSSSCG00000004945	RPL4	9257.32295337366	-0.336953154152222	0.095510202402085	-3.52792838542729	0.000418825451847387	0.00389010673809921
ENSSSCG00000004963	NA	545.261885750803	-0.478398841303648	0.107527096813658	-4.44910032429036	8.62307330755846e-06	0.000149260426436177
ENSSSCG00000004969	KIF23	121.194213374796	0.647128852593288	0.221882229825678	2.91654204620941	0.00353935015074237	0.0214153305335233
ENSSSCG00000004970	RPLP1	1743.32653174169	-0.316033548545502	0.106127265252156	-2.97787329009764	0.00290255952771189	0.0183943357917354
ENSSSCG00000004979	MYO9A	1076.88901393833	0.233592361134894	0.0912879116892644	2.55885315823655	0.0105018090692514	0.0490496258881507
ENSSSCG00000005001	RPL10L	2231.50631884921	-0.256585891286553	0.0950110032718362	-2.70059132574818	0.00692163310580292	0.0355825140489209
ENSSSCG00000005004	LRR1	60.3920932638338	0.71500558900106	0.269717459350157	2.65094291902258	0.00802674056977699	0.0399777807334057
ENSSSCG00000005030	NID2	14.1425019642376	2.02617684684228	0.598602903245442	3.38484300002049	0.000712189768951387	0.00596658916711009
ENSSSCG00000005038	PSMC6	1098.28592403622	0.235453389673669	0.0874547350323511	2.6922886403643	0.00709634995329943	0.0361934433797166
ENSSSCG00000005041	FERMT2	172.15326084785	0.555959440218653	0.176528010117741	3.14941203862116	0.00163599350221701	0.0116248106419081
ENSSSCG00000005056	DLGAP5	165.927242897504	0.742224965176098	0.188633330961924	3.93474982067681	8.32834020151346e-05	0.00101281504802397
ENSSSCG00000005066	EXOC5	1731.79140122154	0.379916376086746	0.0970133755639877	3.91612366725826	8.99841025633672e-05	0.00108042375633889
ENSSSCG00000005078	DAAM1	354.708300650457	0.70584899688944	0.146042551650399	4.8331735436883	1.3437354996215e-06	3.02881919301132e-05
ENSSSCG00000005082	PCNX4	189.042788225169	-0.419607512925461	0.156367189486622	-2.6834754420227	0.0072861326179685	0.0369166052405674
ENSSSCG00000005083	DHRS7	804.41821755583	-0.516221110517176	0.0963467537450684	-5.35795022096008	8.41714221724032e-08	2.6093140873445e-06
ENSSSCG00000005095	PRKCH	2123.11914847844	0.531120255925424	0.0940115697998117	5.64952012881384	1.60896345636446e-08	5.73956906013838e-07
ENSSSCG00000005096	HIF1A	6599.54176535243	0.367995604883461	0.077074310735813	4.77455589768213	1.8010425459235e-06	3.92308506419124e-05
ENSSSCG00000005110	SYNE2	649.324587950835	-0.308404906892758	0.0956755919727668	-3.22344393730579	0.00126659089101739	0.00940732293044719
ENSSSCG00000005122	TEK	191.200027288213	-1.37760289615188	0.162637759223589	-8.47037553104746	2.44603163972338e-17	5.28128270001328e-15
ENSSSCG00000005169	RPS6	3976.18016244844	-0.424266620650988	0.101004607166992	-4.20046800389555	2.66363810503411e-05	0.000383408118814676
ENSSSCG00000005170	DENND4C	2068.84742059177	0.39032186528026	0.0826611807403799	4.72194882512232	2.33595466084923e-06	4.84799224470009e-05
ENSSSCG00000005180	BNC2	31.9498894883936	1.04221102229949	0.390993311309192	2.6655469343191	0.00768632017826853	0.0385789324771414
ENSSSCG00000005186	TTC39B	123.479731193148	0.873790625277873	0.226191558677729	3.8630558557794	0.000111977391136749	0.00130378973767263
ENSSSCG00000005205	BRD10	1267.87418795687	0.278447983049487	0.0837457969567341	3.32491889943256	0.00088444258174785	0.0070497635061987
ENSSSCG00000005208	RIC1	2369.38353693041	0.365500597415557	0.0960777242314946	3.80421789066216	0.000142252926478494	0.0015829175101002
ENSSSCG00000005211	CD274	1659.24209389008	1.44126213388014	0.253979286866344	5.67472313062523	1.38913143946868e-08	5.04307983054308e-07
ENSSSCG00000005224	GLIS3	93.0938572892339	-0.581059374897115	0.212662236579147	-2.7323110310695	0.00628917376833099	0.0329926946150253
ENSSSCG00000005225	RFX3	54.7900699873713	-0.792430634468155	0.271658732312851	-2.9170077756071	0.00353406962561579	0.0213938981222103
ENSSSCG00000005232	NA	649.609343439474	-0.499507278702325	0.0999932579808914	-4.99540957849158	5.87110279324843e-07	1.44511324153017e-05
ENSSSCG00000005267	ANXA1	14475.9167156892	0.285916602171436	0.0680026239865607	4.20449367112571	2.61667259814486e-05	0.000377974057105268
ENSSSCG00000005287	PSAT1	1683.28948434632	-1.7992197444747	0.296242377923162	-6.07347185466279	1.25173946978579e-09	5.54142361678193e-08
ENSSSCG00000005314	ARHGEF39	88.9848523481729	-0.656332788811582	0.239520866625808	-2.74019043959514	0.00614035942590409	0.0324094971105467
ENSSSCG00000005316	TPM2	97.3444281453058	-0.609311553852914	0.21633542121327	-2.81651312778888	0.00485480588571699	0.0271212419589283
ENSSSCG00000005317	TLN1	12540.7745085143	0.23978152550294	0.0645612764711905	3.71401463243897	0.000203996990806757	0.00214580424432372
ENSSSCG00000005344	MELK	87.2173464529294	0.893716402487617	0.242221981775231	3.68965853527257	0.000224555256140975	0.0023262639203089
ENSSSCG00000005376	TBC1D2	2020.5431653782	0.284982053454124	0.0784818786223752	3.63118287248638	0.000282125179910769	0.00279877390906853
ENSSSCG00000005385	NR4A3	191.151059541301	1.61152585710643	0.214133501941711	7.52579975806447	5.23985922418744e-14	6.02681752075466e-12
ENSSSCG00000005389	TEX10	617.31287340106	0.340334995608143	0.101616773811447	3.34920095219362	0.000810449917642698	0.00659669784155336
ENSSSCG00000005425	SLC44A1	1508.14520356438	-0.377185970549469	0.0792559050497633	-4.75908981561236	1.94467892981569e-06	4.17681738032141e-05
ENSSSCG00000005430	NA	601.931223684972	0.462824115301746	0.0983279347297914	4.70694433452307	2.51457536039768e-06	5.15815900012373e-05
ENSSSCG00000005437	KLF4	728.386040209018	-0.961322993791279	0.117373247999364	-8.19030750343117	2.60559596255993e-16	4.71574551635663e-14
ENSSSCG00000005441	ELP1	271.322913343862	-0.354278930096903	0.131683111599229	-2.69039002643811	0.00713685535205062	0.0363397926428163
ENSSSCG00000005444	TMEM245	605.150741593798	-0.286028844020981	0.102314106693672	-2.79559538038433	0.00518042129529235	0.0284622521790906
ENSSSCG00000005457	NA	154.593258719777	0.821784936158902	0.170753003582205	4.81271145408154	1.48896194765286e-06	3.31368077572581e-05
ENSSSCG00000005477	FKBP15	2067.06284222077	-0.237288917351167	0.0775962443562341	-3.05799487230085	0.00222823388860171	0.0148483927167297
ENSSSCG00000005486	KIF12	259.813705883803	-0.734861916445928	0.141693419482356	-5.1862811916783	2.14534813012949e-07	5.91991018778108e-06
ENSSSCG00000005494	TNC	25.9052527488325	2.08508571498768	0.488218631128188	4.27080324683516	1.94770185610254e-05	0.000291610301010388
ENSSSCG00000005506	MEGF9	334.165191277361	0.424797882435525	0.135285181458536	3.14001783385066	0.00168937550075501	0.0119283673481308
ENSSSCG00000005507	PSMD5	1054.92987669178	0.289728659697012	0.0834387292892096	3.47235225374507	0.000515918902728001	0.00457780384706093
ENSSSCG00000005518	NA	6121.52825863712	-0.183628182258158	0.0691568947164974	-2.65524042123241	0.00792519020898941	0.039519982132104
ENSSSCG00000005519	NA	255.844429638357	-0.728505690359594	0.158886547922345	-4.58506840186148	4.53837834915366e-06	8.60613595424254e-05
ENSSSCG00000005587	NEK6	4023.35901870757	0.276342442681353	0.073610954305837	3.75409401069863	0.000173969566262654	0.00186502042856662
ENSSSCG00000005612	NA	854.26004046305	-0.330991155050427	0.102602084889751	-3.22596909610644	0.00125546912249363	0.00935860599062939
ENSSSCG00000005620	SH2D3C	161.268568684994	0.739560437888759	0.191785789460055	3.85617954265999	0.000115172910204289	0.00133342709866809
ENSSSCG00000005628	ST6GALNAC4	469.162390379307	0.387244189136598	0.110053637793324	3.51868595078908	0.000433689764109666	0.00399507479558208
ENSSSCG00000005631	EEIG1	422.881774973258	0.384550912625599	0.114899773778036	3.34683785686537	0.000817390055751037	0.00663125867905604
ENSSSCG00000005636	SLC25A25	240.076161457783	0.504433037677944	0.147077705278844	3.42970429625341	0.000604239363885248	0.00518937463456786
ENSSSCG00000005638	LCN2	60.3085180436783	-1.04068761855541	0.263858332277002	-3.94411504679293	8.00952019463528e-05	0.000976939197575584
ENSSSCG00000005643	NA	1052.16542150389	0.250912168739527	0.0845082599683215	2.96908454668908	0.0029868840291927	0.0187740458361974
ENSSSCG00000005667	NUP188	877.623738550936	0.331526618418096	0.0924019070119032	3.5878763668307	0.000333382296052241	0.00321043499023077
ENSSSCG00000005683	TOR1B	909.808352647271	-0.259749317331729	0.0938824432158234	-2.7667507196697	0.00566180300207272	0.0305211605547565
ENSSSCG00000005719	RAPGEF1	1795.91121991781	0.265568233314899	0.0746211967232522	3.55888467320904	0.000372433013039139	0.00352579468574822
ENSSSCG00000005724	SETX	1250.89444048528	0.256440343896591	0.0826710594975268	3.10193610019311	0.00192259454187814	0.0132186430317845
ENSSSCG00000005753	CAMSAP1	688.817116205813	0.322883271474702	0.0963529572393635	3.35104682539825	0.000805066880229735	0.00655721912308892
ENSSSCG00000005828	EGFL7	492.249047641474	-0.535060966138423	0.112624833772551	-4.75082580116382	2.02587601068914e-06	4.31357371341718e-05
ENSSSCG00000005832	MAMDC4	380.659858080779	-0.400914522760061	0.12897659535562	-3.1084284839016	0.00188085160235718	0.0129751349048261
ENSSSCG00000005837	DIPK1B	86.0249495315173	-0.575962362687202	0.22172683672538	-2.59762133981355	0.00938719475224186	0.0449701073631142
ENSSSCG00000005899	MFSD3	284.61317715374	-0.742871968133883	0.154898519319357	-4.79586229357229	1.61976529572286e-06	3.56609150169252e-05
ENSSSCG00000005911	OPLAH	388.391613619436	-0.693943284219907	0.125543496421015	-5.52751280634039	3.24802524976375e-08	1.10423886046526e-06
ENSSSCG00000005935	AGO2	621.997031388781	0.553404124499003	0.101077827701833	5.47502985651289	4.37437851329462e-08	1.43945123965553e-06
ENSSSCG00000005944	NDRG1	2825.22154096506	0.292481350793745	0.0681017512183755	4.29476989300719	1.74874622451967e-05	0.00026735179857346
ENSSSCG00000005950	PHF20L1	1449.30831555186	0.376364638756288	0.0844358921076334	4.45740110469281	8.29592884969692e-06	0.000145231858254936
ENSSSCG00000005955	EFR3A	5175.71092396764	-0.17690744301452	0.0647999901390793	-2.73005354838521	0.00633240388009669	0.0331347340783801
ENSSSCG00000005965	MYC	804.629461003742	-0.323348535200396	0.107910923221975	-2.99643933668569	0.00273152580317478	0.0175361961709296
ENSSSCG00000005967	LRATD2	66.2137351656638	-0.706311857981789	0.263517069214395	-2.6803267814395	0.00735503197517335	0.0371467656799669
ENSSSCG00000005971	NA	121.951358564286	-0.673626736477953	0.195544177053508	-3.44488261746411	0.000571307432107541	0.00496545237778779
ENSSSCG00000005975	MTSS1	1052.79999222109	-0.497570385254309	0.0948113259445611	-5.24800576615976	1.53754486571749e-07	4.41085423365622e-06
ENSSSCG00000005983	ATAD2	935.323907591793	0.773317544610926	0.0968892588948195	7.98145793901075	1.44614859377603e-15	2.25287984096223e-13
ENSSSCG00000005984	ZHX1	3041.49613701273	0.219532151969922	0.0681933687505728	3.21925952614092	0.00128522107891627	0.00951125425028418
ENSSSCG00000006009	EXT1	359.436840635906	0.414603363406829	0.121323911612258	3.41732604807426	0.000632394929634732	0.00538607916886827
ENSSSCG00000006014	RAD21	2503.72952389709	0.265812563231078	0.0848808602039938	3.13159601107072	0.00173858928690759	0.0121711139669919
ENSSSCG00000006016	EIF3H	3098.97805792227	-0.327661344102206	0.0886921264329234	-3.69436789126949	0.000220434461649301	0.00229322647465592
ENSSSCG00000006033	EIF3E	2890.5345529151	-0.294319039959947	0.080358386756879	-3.66258024629585	0.000249687498369252	0.00253539937494256
ENSSSCG00000006054	ATP6V1C1	1791.77805037683	0.3035022349136	0.0822077289668881	3.69189416527789	0.000222590094325257	0.00230979451168713
ENSSSCG00000006062	NA	11229.49458753	0.211017182777654	0.0743153819180218	2.83948191251214	0.00451868567762105	0.0257222315608151
ENSSSCG00000006063	PABPC1	14595.9384473694	-0.341127295919763	0.0710252915414543	-4.80289891834745	1.56384842243232e-06	3.46156160699183e-05
ENSSSCG00000006081	NA	1502.12213518341	-0.330779977929322	0.0903504378428363	-3.66107775265805	0.000251156518257675	0.00254611472009654
ENSSSCG00000006084	MTDH	4707.344824685	0.172141627728392	0.0662523701409566	2.59827123712176	0.00936944519355873	0.0449200475251762
ENSSSCG00000006087	CPQ	4580.77711049419	0.364836448722479	0.0774649084881196	4.70969960260692	2.48082156837434e-06	5.1055971642112e-05
ENSSSCG00000006088	SDC2	18212.2103487077	0.246800050526408	0.0606194760524003	4.07129963170698	4.67515666052847e-05	0.000616029475600898
ENSSSCG00000006095	CCNE2	65.3636531611272	1.03779530694654	0.269528518536319	3.85041001442932	0.00011792025007141	0.00135757204642549
ENSSSCG00000006100	VIRMA	1703.79573238028	0.215609799795064	0.0818264415688155	2.63496488007165	0.00841459890128802	0.0414233874712607
ENSSSCG00000006126	DECR1	867.230759371633	-0.436931208571715	0.0991920471850754	-4.40490161228829	1.05831900340776e-05	0.000174828617113279
ENSSSCG00000006127	NBN	601.592313225402	-0.256449136530938	0.0995415022190598	-2.5763036604227	0.00998629022095495	0.0473049523422302
ENSSSCG00000006137	WWP1	894.961397380504	0.240083466189098	0.0876553929072014	2.73894689449705	0.00616363285564541	0.0325003554217772
ENSSSCG00000006140	CA2	36.2641907974741	1.11224921349841	0.388030853341243	2.86639375173672	0.0041517749672773	0.0241816822159403
ENSSSCG00000006163	PKIA	180.254268370835	-0.744803859765575	0.18057480430605	-4.12462781077272	3.71334743112167e-05	0.000503575121235166
ENSSSCG00000006165	SEC31B	175.046223475349	-0.443221346192323	0.165485876629171	-2.67830315928118	0.00739962108606138	0.0373378994285188
ENSSSCG00000006194	NCOA2	981.592222042182	-0.325261958786998	0.0865513260440879	-3.75802398014462	0.000171260471821729	0.00184562401638355
ENSSSCG00000006219	MTFR1	959.368787528865	0.613791903064875	0.0964474944975959	6.36400049853212	1.96565500601395e-10	1.07041221942539e-08
ENSSSCG00000006238	CYP7A1	133.846061482651	-1.06314193743145	0.253067821091451	-4.2010158891251	2.65719939367317e-05	0.000382929191310722
ENSSSCG00000006263	ATP6V1H	2565.72259451504	0.233089307976608	0.0734777670025971	3.17224267264912	0.00151266548354887	0.0109251021749037
ENSSSCG00000006273	MCM4	413.564740604288	0.77320365477565	0.130687742872389	5.91642060518753	3.29023182080076e-09	1.36712316291269e-07
ENSSSCG00000006274	PRKDC	490.805420292599	-0.805272993438705	0.121399213729574	-6.63326366538512	3.28344518564937e-11	2.19616086411885e-09
ENSSSCG00000006287	SELL	769.338773531381	-0.812114066462151	0.131806292711689	-6.16142105019644	7.20950128662697e-10	3.32312106121791e-08
ENSSSCG00000006289	F5	378.043230460016	-1.1230274740556	0.124962446952708	-8.98691968220353	2.54256305640858e-19	7.82283088380509e-17
ENSSSCG00000006290	SLC19A2	1651.16734644943	-0.299213039229531	0.0745943915869682	-4.01120021041641	6.04108523663134e-05	0.000769644265085113
ENSSSCG00000006303	DCAF6	1413.03425414312	0.295430272236676	0.0901248337218617	3.2780118424231	0.00104541009680603	0.00809173714552941
ENSSSCG00000006304	MPC2	1825.24945327862	0.541768822087485	0.0835646040648996	6.48323327980739	8.97775205561223e-11	5.40758922582849e-09
ENSSSCG00000006306	MPZL1	279.202773969498	0.540828988321025	0.160049789447244	3.37912964577372	0.000727157081556206	0.00607131764091738
ENSSSCG00000006308	CREG1	4248.21196598915	-0.567034755645732	0.0711586632993618	-7.96859762893857	1.60485058063521e-15	2.43838223405896e-13
ENSSSCG00000006324	NA	388.876998754785	-0.655862076692359	0.118352738998607	-5.5415876492734	2.99741476951114e-08	1.03621302158353e-06
ENSSSCG00000006335	RGS4	31.60863808842	-1.15922612380853	0.385843999467719	-3.00439070040667	0.00266113354296674	0.0171738702219673
ENSSSCG00000006357	FCER1G	10285.1254606193	0.223402502499469	0.0776037093715906	2.87876061993053	0.00399241250108218	0.023460328127436
ENSSSCG00000006372	ARHGAP30	9533.34052605142	0.381457058347007	0.0730626862141772	5.22095584097191	1.78001986245335e-07	5.01297584604426e-06
ENSSSCG00000006375	LY9	522.767112767357	-0.666863019417284	0.126221843187228	-5.28326161762753	1.26903961847918e-07	3.75434389053444e-06
ENSSSCG00000006376	NA	315.260552455154	-1.15417628294924	0.156764278257676	-7.36249543440056	1.80503602626532e-13	1.91504985993512e-11
ENSSSCG00000006378	SLAMF7	1916.71565606287	0.372152216761792	0.087387135359463	4.25866136051904	2.05654742003334e-05	0.000306415606517558
ENSSSCG00000006382	SLAMF6	479.496724523477	-0.426372617781814	0.147353171450872	-2.89354218564591	0.00380923117042792	0.0226474434852447
ENSSSCG00000006385	NCSTN	2045.30803544712	-0.240034583624977	0.0822433592001292	-2.91858924488823	0.0035161920892015	0.0213277090018041
ENSSSCG00000006395	NA	1663.87823694791	0.311359520669878	0.096443501117412	3.22841370400711	0.00124478809702486	0.00930152222834547
ENSSSCG00000006482	MEF2D	1586.71402246782	0.319962175655091	0.0839738245721196	3.81026084360724	0.000138820245950464	0.00155151528004525
ENSSSCG00000006487	CCT3	3492.01923050974	0.235704286418272	0.072103150469755	3.26898734497243	0.00107933128769686	0.00829171670267494
ENSSSCG00000006488	GLMP	7842.61330770942	-0.238662869103289	0.0821675036570969	-2.90458950900202	0.0036773503876139	0.0220874334896849
ENSSSCG00000006490	SMG5	986.081027337541	0.465949594138814	0.103401735257164	4.50620671867818	6.59967957333483e-06	0.000118919848475888
ENSSSCG00000006495	SEMA4A	4786.04997778118	-0.298668169841713	0.0863638129919743	-3.45825594649773	0.000543684609193076	0.00476915644001368
ENSSSCG00000006496	LMNA	6838.38967322624	0.577051551755683	0.0771780824660179	7.47688376437394	7.61056717281907e-14	8.59295873356737e-12
ENSSSCG00000006502	ARHGEF2	3505.32653189579	0.405354670015816	0.078737183685341	5.14819874223268	2.62999756647202e-07	7.05171678661682e-06
ENSSSCG00000006520	SCAMP3	1515.74213878386	0.252857280543943	0.0799664792929317	3.16204092989615	0.00156667542101602	0.0112260396785935
ENSSSCG00000006533	ADAM15	730.2555607429	-0.410655786292481	0.107316518245214	-3.82658506823852	0.000129933260032696	0.00147653613224598
ENSSSCG00000006556	NA	5942.52922160293	0.470254023958221	0.0780273252161456	6.02678641944419	1.67251786857173e-09	7.27338424329054e-08
ENSSSCG00000006561	SLC39A1	1682.49962955776	0.359285470445041	0.0772493354831915	4.65098460974096	3.30353984399989e-06	6.51549116347864e-05
ENSSSCG00000006571	INTS3	499.764955883777	-0.479296310572882	0.108342806495049	-4.42388679118061	9.69408323979744e-06	0.000163880607736521
ENSSSCG00000006588	NA	563.066459498103	1.18295800342808	0.135536865979333	8.72794272525425	2.59346925919724e-18	6.38356523458809e-16
ENSSSCG00000006590	S100A8	1361.12740251855	1.22144138261584	0.09913160468987	12.3214123935256	6.94668698386432e-35	8.54928767104182e-32
ENSSSCG00000006625	RFX5	307.721282287921	-0.766120971869198	0.129337441802907	-5.92342759520994	3.15299587439773e-09	1.31986123218411e-07
ENSSSCG00000006641	PRUNE1	562.373832280075	0.286491116790364	0.107201477694375	2.67245492274959	0.00752984903431916	0.0379017799858347
ENSSSCG00000006644	CERS2	3500.46210914964	0.255877576155513	0.0670240417638861	3.8176983873477	0.000134702460333657	0.00151950795538617
ENSSSCG00000006645	SETDB1	468.791347583007	-0.304281704850816	0.108454803453226	-2.80560837475533	0.00502216896877462	0.0277912920407865
ENSSSCG00000006682	NA	300.260863617549	-0.391684408656678	0.131446671787645	-2.97979707914898	0.0028843938800857	0.0183074963807193
ENSSSCG00000006689	PIAS3	452.618521304416	0.340953819679492	0.11047446202318	3.08626820565963	0.00202685907267099	0.0137971870901339
ENSSSCG00000006697	ACP6	108.70921537071	-0.5447050460063	0.208100239356877	-2.61751282790296	0.00885731590471582	0.0430517325589801
ENSSSCG00000006702	FMO5	163.074263593565	-0.599265084913943	0.176586783516323	-3.39360099878906	0.000689801166989189	0.00580272246215717
ENSSSCG00000006717	PHGDH	122.356277584605	-1.98853977315706	0.231833351159615	-8.57745343027875	9.69966310147457e-18	2.25233497716693e-15
ENSSSCG00000006718	NA	150.99358758054	0.564291271813932	0.190640828576812	2.95997072624226	0.00307668275798537	0.019206235638333
ENSSSCG00000006729	TENT5C	306.25958412524	-1.05503428260119	0.133628299116681	-7.8952908147095	2.89639080486133e-15	3.91712985004707e-13
ENSSSCG00000006733	TTF2	710.339299645017	-0.283575070998158	0.106522087187369	-2.66212462115353	0.00776491242578953	0.0388317182333413
ENSSSCG00000006736	CD2	128.175316557947	1.56699505784356	0.228317686427274	6.86322239141421	6.73242906236889e-12	5.24405091585911e-10
ENSSSCG00000006737	IGSF3	239.659731233396	0.543387865202121	0.157320676671818	3.45401428914311	0.000552308110904771	0.00483102766233477
ENSSSCG00000006743	SLC22A15	1046.41542102413	0.315265580581631	0.083814687897089	3.76145981678924	0.000168924562429711	0.00182364437703724
ENSSSCG00000006767	MAGI3	454.832872370607	0.473948570283791	0.10949469205121	4.32850726738543	1.50123380013859e-05	0.000235659239519205
ENSSSCG00000006771	NA	2146.59856755427	0.276238267356953	0.0855019507940628	3.23078321361686	0.00123451533377705	0.00924721863225448
ENSSSCG00000006774	PPM1J	347.137741265201	-0.677748529607887	0.124735848749232	-5.43347030067054	5.52684860982867e-08	1.78060015290998e-06
ENSSSCG00000006775	CAPZA1	8785.56709182455	0.196153209277762	0.0762842951784191	2.57134458434708	0.0101304473432184	0.0477911693243334
ENSSSCG00000006777	RHOC	2687.93871974257	0.379801191173729	0.0777752814890071	4.88331490291566	1.0431707276029e-06	2.42745014093638e-05
ENSSSCG00000006793	NA	638.883306063216	-0.324569993047086	0.120147832922095	-2.70142194955394	0.00690436834646009	0.0355116631917817
ENSSSCG00000006800	CD53	20626.0847954825	0.579816299102792	0.0717428570206407	8.08186798214597	6.37821330566777e-16	1.06076582638991e-13
ENSSSCG00000006824	GNAI3	2809.01475953471	0.234221425051526	0.0797291288809224	2.93771458862096	0.00330641260895118	0.0203682284863999
ENSSSCG00000006831	SORT1	1514.05361555446	-0.293817164305454	0.0978899623421058	-3.00150451870256	0.00268649052088476	0.0172921751257996
ENSSSCG00000006840	WDR47	694.716083115462	0.580672111681735	0.0993627762083267	5.84396022172611	5.09742050186583e-09	2.04345127415188e-07
ENSSSCG00000006848	SLC25A24	1807.70763169674	-0.271191020183208	0.0907396167307869	-2.98867275346553	0.00280192053348989	0.017894777377094
ENSSSCG00000006860	SLC30A7	1405.76106701385	0.335726204710354	0.0926113906205057	3.62510704634661	0.000288841783995347	0.00284609754654183
ENSSSCG00000006862	VCAM1	203.00228282237	-0.867228112433977	0.178744582217015	-4.85177285754635	1.22362716712442e-06	2.79910400479559e-05
ENSSSCG00000006864	CDC14A	644.670405580173	-0.300514198848445	0.102547509334735	-2.93048754472924	0.00338430560475006	0.0207432305933694
ENSSSCG00000006865	RTCA	452.965626504809	0.520336283563393	0.110905392759726	4.691713095419	2.70926882255007e-06	5.50214049490489e-05
ENSSSCG00000006870	MFSD14A	1899.00869000245	0.558835673496966	0.0869756118028743	6.42519968429239	1.31696523019776e-10	7.53855399443897e-09
ENSSSCG00000006881	NA	277.430778371233	-0.662480297190852	0.168487377436732	-3.93192835730152	8.4267181221977e-05	0.00102275759299691
ENSSSCG00000006894	FNBP1L	443.079126996352	0.611619291219162	0.120452852344002	5.07766548750904	3.82100657084451e-07	9.83789285928524e-06
ENSSSCG00000006899	RPL5	6461.19189321916	-0.361043585399957	0.0897014174973002	-4.02494849549979	5.69877867094839e-05	0.000731333358742043
ENSSSCG00000006917	LRRC8C	1368.70096392961	0.302218866830562	0.0831713922806214	3.63368772054304	0.00027939899790044	0.00278052135646203
ENSSSCG00000006927	PKN2	2237.01822365065	0.672246206752129	0.0975038549132719	6.89456029559119	5.40316649941699e-12	4.29011420053709e-10
ENSSSCG00000006950	DNAI3	164.484665615718	-1.19518246711031	0.201649766709582	-5.92702132322136	3.08478933133967e-09	1.29571680207499e-07
ENSSSCG00000006955	GSDMD	1166.23977799475	-0.666891496519673	0.108821051170564	-6.12833169084535	8.88053029224473e-10	4.02128614076671e-08
ENSSSCG00000006979	MSR1	7145.5036695286	0.561995764573107	0.0818138277018145	6.86920268076693	6.45617245140141e-12	5.06089900378326e-10
ENSSSCG00000006994	PCM1	3987.41125075859	0.261253379282353	0.0658821638048023	3.96546446252741	7.32531661447895e-05	0.000902429144888813
ENSSSCG00000006995	ASAH1	13465.5436786049	-0.296630767207077	0.0706516643675945	-4.19849652322035	2.68692978089751e-05	0.00038495977664151
ENSSSCG00000007003	NA	223.70982672583	-0.487465206215779	0.145860286118706	-3.34200089131227	0.000831767936299728	0.00671690813126033
ENSSSCG00000007026	VDAC3	1022.58090161658	0.336160752424319	0.0846264258523837	3.97229055863348	7.11848162240794e-05	0.00087870765623846
ENSSSCG00000007043	GPCPD1	2041.89505836257	-0.508155856800979	0.0748624575954452	-6.78785967122587	1.13809265794104e-11	8.43765442245809e-10
ENSSSCG00000007064	MKKS	354.498509981675	0.314416047082178	0.119911429011976	2.62206905274039	0.00873977209573311	0.0426488402784248
ENSSSCG00000007067	JAG1	621.356635869527	0.473351154467361	0.106407161915339	4.44848961241888	8.64762304507314e-06	0.000149475135977128
ENSSSCG00000007077	ESF1	595.719320015566	0.336751100814653	0.0996843730587638	3.37817343362473	0.00072969043964989	0.00607965905740325
ENSSSCG00000007080	KIF16B	1268.68481150271	0.316022751359236	0.0857496052018519	3.68541348517382	0.00022833163695232	0.00234956309027776
ENSSSCG00000007085	DSTN	345.015836011872	-0.401339871525823	0.126348781110601	-3.17644434713229	0.00149092392921251	0.0108124931036054
ENSSSCG00000007097	SEC23B	1326.30771710636	0.241506501928778	0.0809975040475001	2.98165362956306	0.00286696160480211	0.0182156409242641
ENSSSCG00000007133	ACSS1	1471.76777980943	-0.516617741025241	0.085949439288455	-6.01071682726655	1.84704788020603e-09	7.92042448142706e-08
ENSSSCG00000007140	SMOX	2383.2662463273	0.351823467878197	0.0990226776251552	3.55295853753829	0.000380924499569939	0.00358961547948487
ENSSSCG00000007165	MRPS26	373.655151507286	-0.390046558746484	0.127858050385422	-3.05062182295685	0.00228368015739166	0.0150941201380339
ENSSSCG00000007168	PCED1A	192.979454638262	-0.592249913988284	0.164237564583755	-3.60605635799147	0.000310885645832541	0.00301978661662279
ENSSSCG00000007181	NA	192.607709799218	-0.530685485857398	0.163464631905582	-3.24648506328833	0.00116839578973108	0.00883801289749257
ENSSSCG00000007185	SIRPB2	166.939262170657	-1.35934938997985	0.21930156410169	-6.19853942012706	5.69895331995298e-10	2.6567052465402e-08
ENSSSCG00000007188	NA	4947.54293104213	0.298423243945201	0.0792979880183127	3.76331419501192	0.000167676319045761	0.00181494499427985
ENSSSCG00000007200	FAM110A	191.266125534062	0.67175045328184	0.167983920991104	3.99889733087856	6.36382763647155e-05	0.000805250247574979
ENSSSCG00000007235	TPX2	265.016735147469	0.850503153784183	0.141344791283102	6.01722317507051	1.77434382139842e-09	7.66205242454397e-08
ENSSSCG00000007240	HCK	2091.52393448901	0.322125798139289	0.0810262198654152	3.97557480374058	7.02094703004264e-05	0.000869283652904777
ENSSSCG00000007244	POFUT1	526.818902713364	-0.335735949248629	0.104116075528598	-3.22463123532168	0.00126135029387805	0.00938539181787011
ENSSSCG00000007253	MAPRE1	8088.27232027574	0.209489586480695	0.0722689279159398	2.89875043842305	0.00374652969456308	0.0223519420765632
ENSSSCG00000007268	E2F1	131.877124704251	1.1059993472914	0.189777984332905	5.82785907005567	5.61429580275241e-09	2.23608862279851e-07
ENSSSCG00000007272	CHMP4B	2298.98028377498	0.249276785706117	0.0750954039696641	3.31946793716984	0.000901891609889741	0.00716564237760687
ENSSSCG00000007275	RALY	1574.69140454411	0.248958179178855	0.0786553155030685	3.16517933449955	0.00154987392935483	0.0111479307977171
ENSSSCG00000007280	ITCH	2239.7206668202	0.299817205925271	0.0854983887816691	3.50670006999654	0.000453700222627606	0.00413606565916885
ENSSSCG00000007284	NA	1654.788200099	0.221516346589392	0.0777381621588537	2.84951869760871	0.00437854320718887	0.0251454648860818
ENSSSCG00000007288	MYH7B	150.846719834861	-0.764251983896361	0.172339034457636	-4.4345843430162	9.22500994305769e-06	0.000157464906198628
ENSSSCG00000007307	NFS1	592.532025750649	-0.405495381859098	0.0989667224153375	-4.09729019980413	4.18014730647846e-05	0.000558578424547561
ENSSSCG00000007324	MTCL2	1011.03000430321	0.629598270996372	0.107643951879982	5.84889592030537	4.94846586810496e-09	1.99674653897599e-07
ENSSSCG00000007331	RBL1	502.913497119872	0.373970622508446	0.116636469178865	3.2062923812873	0.00134457293597467	0.00990284806884519
ENSSSCG00000007355	NA	1804.45621656084	0.250742200428437	0.0792904568627263	3.16232508109445	0.00156514733729211	0.0112250980652995
ENSSSCG00000007366	MYBL2	289.089713210542	1.16986880774819	0.141680699553507	8.2570795558952	1.4927993147288e-16	2.9161716137091e-14
ENSSSCG00000007436	MMP9	465345.208684907	0.332843819887902	0.0687421030795225	4.84192081674982	1.28590008689361e-06	2.91196125822823e-05
ENSSSCG00000007448	OCSTAMP	271.811052046239	0.554862393453417	0.147119121466443	3.77151785520944	0.000162257545051118	0.00176717133357886
ENSSSCG00000007456	SULF2	613.028223017883	0.27144155167137	0.0994506090056978	2.72941065303902	0.00634476396152389	0.0331852996491604
ENSSSCG00000007458	NCOA3	2496.3252506374	0.38775210606704	0.0710673777277503	5.45611950890417	4.86652455587717e-08	1.58445284944922e-06
ENSSSCG00000007466	SLC9A8	576.816206722612	-0.339041080214678	0.105820440785302	-3.20392806624718	0.00135566343357038	0.00996068649370193
ENSSSCG00000007493	NA	73.9540804677298	0.645073092932985	0.247980022335649	2.60131073002267	0.00928682945047299	0.044680613779113
ENSSSCG00000007508	ZBP1	1016.11724244342	0.522769010909707	0.103864664415384	5.03317479387414	4.82422876568004e-07	1.2241604828706e-05
ENSSSCG00000007521	NELFCD	1852.70374521741	-0.271053591256859	0.0743782498061705	-3.64425879828072	0.000268163485727763	0.00269191518666524
ENSSSCG00000007522	CTSZ	24659.5134732715	-0.395858263381095	0.0975539548393071	-4.057839213522	4.95288470447496e-05	0.000649149649179695
ENSSSCG00000007526	ZNF831	60.9657355328682	-0.788131114122821	0.271088939791782	-2.90727875039155	0.00364588151994794	0.0219522611235458
ENSSSCG00000007568	IQCE	149.722463131851	-0.518082092948468	0.190776882737277	-2.71564397905552	0.00661470074863711	0.0343925315223815
ENSSSCG00000007585	ACTB	31710.9078266682	0.427873090258146	0.0806893128352389	5.30272318878001	1.14087851156044e-07	3.43295644053161e-06
ENSSSCG00000007599	LMTK2	703.275558473234	0.248363774456072	0.0968509353866852	2.56439210901226	0.0103356707200962	0.0484391087403748
ENSSSCG00000007617	ZNF655	1198.5986183857	-0.266640299514067	0.0966192684915136	-2.75970107906051	0.00578542711557314	0.0309646259376142
ENSSSCG00000007669	GNB2	3651.40838308312	0.423037342936562	0.0745642973831071	5.67345710726704	1.39944152825468e-08	5.06556673183245e-07
ENSSSCG00000007692	NA	8829.82478392801	0.234250025721493	0.0666355655821295	3.51539037261979	0.000439108009190754	0.0040299047495232
ENSSSCG00000007709	TBL2	344.522343688133	0.339202026405603	0.120881359205795	2.80607389455413	0.00501491904394052	0.027763656623381
ENSSSCG00000007721	GTF2I	1364.80644931327	-0.296138948817225	0.0834976744974952	-3.54667301334372	0.00039012848184587	0.0036623274035676
ENSSSCG00000007722	NCF1	384.742470053925	-0.557205617433907	0.137482523954241	-4.05291961049076	5.05823873980618e-05	0.000662252597561646
ENSSSCG00000007736	TMEM248	1686.01690380444	-0.227166178298775	0.0770945946064059	-2.94659021762208	0.003212986776904	0.0199004671682726
ENSSSCG00000007739	GUSB	8478.19617463946	-0.505571079706649	0.0811200052994928	-6.23238469770921	4.59387647788778e-10	2.20847022708457e-08
ENSSSCG00000007745	SUMF2	200.399693795261	-0.415531850071195	0.160501829617778	-2.58895397679111	0.0096267959828127	0.0458811685499776
ENSSSCG00000007748	PSPH	101.311103986352	-0.786822413147894	0.228107249929129	-3.44935293986647	0.000561931715288378	0.00489433377215433
ENSSSCG00000007767	ZNF668	141.928269448625	0.623839832872281	0.181228092853656	3.44229099942049	0.000576809391705635	0.00499915012938116
ENSSSCG00000007770	ORAI3	1501.22818034953	0.313549129244152	0.0787909477314007	3.97950701536228	6.90583223612926e-05	0.000857619347427274
ENSSSCG00000007772	STX1A	42.4902427858983	1.0108107219688	0.318996926762732	3.16871617612992	0.00153113836182368	0.0110326228448267
ENSSSCG00000007786	RNF40	939.908022234776	0.285003309340681	0.0873906188120682	3.26125748066363	0.00110919270039324	0.00847877923213643
ENSSSCG00000007797	ITGAL	675.982170059187	-0.437321571368687	0.0969222268252904	-4.51208753340957	6.41926841247367e-06	0.000116350421726529
ENSSSCG00000007816	IL21R	66.5248915901963	1.11813941200401	0.294134957819481	3.80145026042855	0.000143851619065878	0.0015920700322336
ENSSSCG00000007817	IL4R	3033.53574344849	0.471866627176542	0.0775770060958005	6.08255784702273	1.18280200556821e-09	5.25514234026281e-08
ENSSSCG00000007826	NA	168.60719107411	-0.482685206972822	0.177939275852875	-2.71264005464381	0.00667495676640058	0.0345877160027445
ENSSSCG00000007872	XYLT1	1362.77864467429	0.229820649197342	0.0828837553501962	2.7728069056031	0.00555750867139017	0.0300907431670914
ENSSSCG00000007878	PARN	260.600726498328	-0.636065324250664	0.142926028294015	-4.45031133826937	8.57458913675347e-06	0.000149090639003409
ENSSSCG00000007895	ZC3H7A	2455.79257098528	0.324400738701474	0.0797748642632952	4.06645303250905	4.77341000561445e-05	0.000626962187183533
ENSSSCG00000007901	CIITA	1143.5636064191	-1.20072654837794	0.114505130128094	-10.4862249144184	9.99421078328706e-26	5.59085236863245e-23
ENSSSCG00000007987	DECR2	106.908867158006	-1.0956987113217	0.209895126020555	-5.220219888357	1.78710816941961e-07	5.02144754361807e-06
ENSSSCG00000007988	JMJD8	212.521284035564	-0.506401546482975	0.156189266299341	-3.24223013835305	0.0011859820883531	0.00893807811473463
ENSSSCG00000008010	CHTF18	148.980799263998	0.840558558405453	0.17508196148102	4.80094323421532	1.57920033066464e-06	3.4892672297109e-05
ENSSSCG00000008016	MRPS34	1223.40400634726	0.249925063668949	0.0915411375775417	2.73019399018551	0.00632970668083259	0.0331347086860939
ENSSSCG00000008024	CLCN7	3466.24097671293	0.219845730682627	0.069617879668992	3.15789179055603	0.00158914534262585	0.0113377459314182
ENSSSCG00000008041	PKD1	1029.0410415512	-0.362157870107997	0.0869850794497623	-4.1634481729382	3.13477205032623e-05	0.000441125978694471
ENSSSCG00000008051	ABCA3	390.448971360681	-0.565950556315291	0.12893302764076	-4.38949248824104	1.13615502738749e-05	0.000185692694848045
ENSSSCG00000008088	NA	67.843102416354	0.816519725693492	0.313929968987477	2.60096138105904	0.00929629184625949	0.044691196778092
ENSSSCG00000008089	CKAP2L	160.022338310256	0.714169262145406	0.171611871736356	4.16153763093132	3.16111893373046e-05	0.000444108341523068
ENSSSCG00000008096	ZC3H6	357.690397500661	-0.393039504622312	0.123940538544903	-3.17119410030575	0.00151813666809292	0.0109581864951434
ENSSSCG00000008125	NCAPH	98.564718214112	0.649725018072459	0.217592293412828	2.98597440139924	0.00282676304831921	0.0180253745262511
ENSSSCG00000008132	STARD7	438.579141520139	0.324323790226503	0.121002969206359	2.68029613119161	0.00735570553035502	0.0371467656799669
ENSSSCG00000008135	CCDC138	18.4140564052339	-1.39404935514689	0.49267262119019	-2.82956530399267	0.00466112864441624	0.0262778333608936
ENSSSCG00000008144	NCK2	1611.96367471465	0.291304083806047	0.0800571698121901	3.63870074959471	0.000274016983113206	0.00273950203994657
ENSSSCG00000008147	NA	124.092008819788	0.659677349581136	0.190355230118349	3.46550682726708	0.000529233089646493	0.00466232758359298
ENSSSCG00000008162	IL1R1	488.926010756936	-0.467609437318929	0.113045076740731	-4.1364865308676	3.52664045368225e-05	0.000484401384636914
ENSSSCG00000008164	MAP4K4	6217.03594296055	0.288202995968964	0.0622588875063055	4.62910610055111	3.6724757802e-06	7.13580895990772e-05
ENSSSCG00000008170	NA	650.639944154642	-0.33796244160673	0.123299935731654	-2.7409782462682	0.00612565629781436	0.0323555588228332
ENSSSCG00000008183	MRPL30	399.319864943159	-0.432845946828164	0.126978981088783	-3.40879996922894	0.000652493047986979	0.00553046276968027
ENSSSCG00000008188	MGAT4A	4255.81302833621	0.191292152691977	0.0654160306359633	2.92423968302981	0.00345298757006258	0.0210375831805743
ENSSSCG00000008197	SEMA4C	219.590906333197	0.517398059553875	0.152099862147103	3.40169972707453	0.000669681741412605	0.0056605585106902
ENSSSCG00000008201	CNNM3	1047.3919738621	-0.248460344375753	0.0867790164521577	-2.86313851589609	0.00419467142858471	0.0243623507652629
ENSSSCG00000008207	RPIA	1798.36365297408	-0.22734555448235	0.0740411918171643	-3.0705280250452	0.00213680631844382	0.0143703144049661
ENSSSCG00000008208	EIF2AK3	1005.52557206431	0.239149512305247	0.0897595863516576	2.66433393942251	0.0077140942511978	0.0386429009782025
ENSSSCG00000008237	RETSAT	2891.20989414791	-0.23257016198453	0.074570158288949	-3.11881008865978	0.0018158295871586	0.0126114078607003
ENSSSCG00000008239	CAPG	8398.61824749302	0.193084619503054	0.0663037703948564	2.91212126178019	0.00358983244603074	0.0216781491233073
ENSSSCG00000008240	NA	1086.19271853277	-0.272417529859639	0.100976207824762	-2.69783878527508	0.00697912300385656	0.0357883611701928
ENSSSCG00000008242	KCMF1	1167.82610078562	0.281156461015993	0.0823455672659967	3.41434846283575	0.000639347479217579	0.00543026185419651
ENSSSCG00000008247	SUCLG1	1339.00356138581	-0.265198287783921	0.0805188074259905	-3.29361917124369	0.000989064044494011	0.00774326411933066
ENSSSCG00000008261	HK2	2299.14226286771	-0.200368966964603	0.074378131957039	-2.69392308858115	0.00706164576815447	0.036046318734416
ENSSSCG00000008274	DCTN1	2060.79917147238	0.210599696078561	0.0737992586536116	2.85368308463699	0.00432156183839504	0.0249345811275798
ENSSSCG00000008292	TET3	1209.56858737556	0.261944479115122	0.0837097413188868	3.12919948130363	0.00175283267446598	0.0122568816617346
ENSSSCG00000008293	DGUOK	179.933427100823	-0.479000172917309	0.176844394823923	-2.70859686219759	0.00675683855671564	0.0349249945894579
ENSSSCG00000008309	SPR	73.1847304749787	-0.67677799145235	0.243775668845824	-2.77623273338398	0.00549928277460611	0.0298279740445471
ENSSSCG00000008316	NAGK	2493.14446815131	-0.445632752462731	0.0887238766976482	-5.02269252707871	5.09520793752943e-07	1.26680250681161e-05
ENSSSCG00000008334	MXD1	2603.35702588157	0.603489782806395	0.235488059468562	2.56271924856115	0.0103855991572396	0.0486360611979253
ENSSSCG00000008337	AAK1	1373.18220461509	0.331688383968942	0.0824561228884998	4.02260465747902	5.75580644346365e-05	0.000737882394788615
ENSSSCG00000008340	ANTXR1	1372.52042766133	0.635920448877938	0.0885517081888319	7.18134592640348	6.90284466945634e-13	6.62249494396245e-11
ENSSSCG00000008348	PLEK	7497.23886872999	0.216815257665819	0.0831693949333653	2.60691156692351	0.00913629528383434	0.04411156769641
ENSSSCG00000008358	ACTR2	24607.8355739553	0.222644484115124	0.0739135947792936	3.01222643520372	0.0025933906904753	0.0168249126134315
ENSSSCG00000008360	CEP68	168.085502640889	-0.521184817808384	0.164075197580529	-3.17649971167997	0.00149063937718624	0.0108124931036054
ENSSSCG00000008372	EHBP1	260.502958470837	0.455499786747181	0.138351350734151	3.29234072764817	0.000993571575343246	0.00776866923618127
ENSSSCG00000008374	B3GNT2	6680.37369193502	0.234212379562538	0.0855475128432556	2.73780466290906	0.00618508012231339	0.0325715794032139
ENSSSCG00000008377	CCT4	2879.95045416823	0.258803964419147	0.0672727677902795	3.84708364052984	0.000119532171683373	0.00137099947521646
ENSSSCG00000008388	REL	2196.19523218409	0.24923063762639	0.0953857157107477	2.61287170483859	0.00897849992858478	0.0434349051183541
ENSSSCG00000008398	PPP4R3B	3521.77745542203	0.28105454792415	0.0763543411319643	3.68092427696285	0.000232390018724272	0.00237938765427589
ENSSSCG00000008402	CLHC1	23.8579285011979	-1.75236121048767	0.445986441532131	-3.92918045774587	8.52358585852615e-05	0.0010324780626071
ENSSSCG00000008412	PSME4	1993.1438846678	0.250889327005377	0.0787449677023099	3.18609981470622	0.00144204835968678	0.0105387702866183
ENSSSCG00000008433	CALM2	3369.16515630726	-0.279436747168825	0.0714268245136154	-3.91221014054123	9.14552765765463e-05	0.00109488335489062
ENSSSCG00000008443	EPAS1	12997.095225806	0.188104217128266	0.0712973131573799	2.63830723484698	0.00833210557239745	0.041165485058007
ENSSSCG00000008448	PREPL	516.710737298292	-0.511805690008758	0.109815085987721	-4.66061366164195	3.15268002495527e-06	6.27832250277095e-05
ENSSSCG00000008466	COX7A2L	2202.46647177112	-0.306201122921762	0.0827129422706858	-3.70197353057143	0.00021392894090704	0.00223701450457898
ENSSSCG00000008467	EML4	2588.15670568881	0.233485058009419	0.0808796067463958	2.88682236971712	0.00389153862854642	0.0230173188685386
ENSSSCG00000008468	PKDCC	257.857138415023	-0.426012843250744	0.140377173491723	-3.03477290968437	0.00240716861074785	0.0157663779097785
ENSSSCG00000008475	MAP4K3	445.805398382825	0.458763365811435	0.150811752390184	3.04196031503241	0.00235042880272007	0.0154358203175432
ENSSSCG00000008480	MORN2	22.9552439101173	-1.67595900313379	0.455658036208095	-3.67810697926196	0.000234971410258225	0.00239998445525185
ENSSSCG00000008486	GALM	1182.5115661031	-0.596001151331695	0.106755726371543	-5.5828494787945	2.36609514435643e-08	8.27259458568029e-07
ENSSSCG00000008491	QPCT	2197.92936952897	0.286398572948258	0.082600652229386	3.46726769363655	0.000525777991122669	0.00464541392456336
ENSSSCG00000008499	STRN	1554.37323867456	0.388498313099179	0.0798028364871081	4.86822687263678	1.12604014318452e-06	2.60492030867892e-05
ENSSSCG00000008503	FEZ2	1026.23148380304	0.221762503121374	0.0841614517830353	2.63496527713268	0.00841458905811467	0.0414233874712607
ENSSSCG00000008513	BIRC6	4484.85218485791	0.270067251436364	0.0696654002800143	3.87663388641781	0.000105911540957397	0.001246131294993
ENSSSCG00000008515	MEMO1	695.581282056399	0.269985169399017	0.0942333398786977	2.86507057636455	0.00416916310906153	0.0242620389873858
ENSSSCG00000008529	YPEL5	1163.56664599615	0.262496352081059	0.0904415281567124	2.90238740356331	0.00370330259684319	0.0221820261874044
ENSSSCG00000008553	PREB	559.632982460066	0.473755402073229	0.105151003324655	4.50547676288455	6.62240861406219e-06	0.000119154945633426
ENSSSCG00000008562	SLC35F6	4053.88714382584	0.249685982960923	0.0715115208380623	3.49154905440113	0.000480228273112864	0.00432345966144844
ENSSSCG00000008572	GAREM2	2949.13243508212	0.348657342800364	0.0779798526957727	4.47112081835549	7.78107223228711e-06	0.000136998077199939
ENSSSCG00000008575	ASXL2	2198.47967369397	0.274898780041905	0.0729147209414815	3.77014101531744	0.000163155332974098	0.0017738097905585
ENSSSCG00000008599	NA	27.09200214327	-1.44659009390956	0.421463770169051	-3.43229998946132	0.000598485148416052	0.00514713956782414
ENSSSCG00000008601	SDC1	420.223139949286	1.15963317701991	0.139162485653456	8.332943835939	7.88565762699707e-17	1.56530303895892e-14
ENSSSCG00000008602	LAPTM4A	7959.59152631304	0.255815274154303	0.0617698230528526	4.14142799041885	3.45150236036558e-05	0.00047781371821169
ENSSSCG00000008613	GEN1	33.0399940819983	1.05863080464704	0.360446407882514	2.93699918072729	0.00331404979285877	0.0204032070038584
ENSSSCG00000008629	ROCK2	1568.25323181422	0.323540114050294	0.0867769276490893	3.7284117197446	0.000192690386077628	0.00204130682125082
ENSSSCG00000008633	PDIA6	2230.41511783354	0.204674223450354	0.0742969552155269	2.75481307217257	0.00587256762264724	0.0313279972830167
ENSSSCG00000008638	YWHAQ	2363.48926250001	0.297385265318441	0.0793571289394401	3.7474297431474	0.000178655854428534	0.00190860902817012
ENSSSCG00000008644	KIDINS220	2997.57680188809	0.33424578382156	0.0715610962463036	4.67077506290752	3.00065381089927e-06	6.03415791678715e-05
ENSSSCG00000008664	LRATD1	55.0116135962668	1.1367886070819	0.298610493119851	3.80692786514247	0.000140703763447017	0.0015685155948754
ENSSSCG00000008675	LETM1	1837.56647684714	0.203295504091702	0.0756012878247641	2.68904816228686	0.007165607997989	0.0364409659633267
ENSSSCG00000008682	NSD2	1010.69505826949	0.503656097071058	0.0836508362032789	6.02093320199608	1.73414318995809e-09	7.51482402775147e-08
ENSSSCG00000008687	MXD4	864.024882412395	-0.309139843829532	0.0942658385922861	-3.27944723609375	0.00104010657965381	0.00805908178119192
ENSSSCG00000008692	ADD1	2022.66552452402	0.242550582523852	0.0794590840552447	3.05252175264462	0.0022692728308109	0.0150473818581841
ENSSSCG00000008722	SH3TC1	501.002737434243	0.340598077386469	0.109232131977915	3.11811251157611	0.00182013305600479	0.0126341666780885
ENSSSCG00000008729	LYAR	129.473099616343	0.499084983097034	0.181899031745693	2.7437473322826	0.00607422707836815	0.0321612407403542
ENSSSCG00000008740	FBXL5	1908.07973150821	0.221511805305192	0.0773664896667144	2.86314922984664	0.00419452958652401	0.0243623507652629
ENSSSCG00000008747	NCAPG	132.932125171948	0.755818030045424	0.193302371808585	3.91002977859922	9.2284743521656e-05	0.00110266828982623
ENSSSCG00000008767	NA	8134.96829993853	-0.379395942244441	0.0957431568917493	-3.96264291424399	7.41246079042632e-05	0.000912251549477768
ENSSSCG00000008773	PGM2	3569.54815102603	0.180223843037767	0.0704747868810624	2.5572811357617	0.0105493919821357	0.049234496444499
ENSSSCG00000008792	N4BP2	422.688611419753	-0.398144059358883	0.120107452481745	-3.31489887706507	0.000916762821943776	0.0072744036425932
ENSSSCG00000008794	RHOH	1612.36825316718	-0.285568816237405	0.0787662144675948	-3.62552419419484	0.000288375894695399	0.00284378376283356
ENSSSCG00000008803	ATP8A1	227.490957519045	-0.731242807535226	0.147061320696166	-4.97236665680435	6.6140462186151e-07	1.61506084945429e-05
ENSSSCG00000008821	SLAIN2	1046.1929335264	0.331979941065256	0.0941899703057431	3.52457846613222	0.000424157171997604	0.00392488895922896
ENSSSCG00000008836	SCFD2	127.050359384983	-0.55694310940059	0.187182011039825	-2.97540936923738	0.00292597795114227	0.0184572068911881
ENSSSCG00000008842	KIT	95.4376894178214	0.716859352269394	0.260450641752336	2.75238082519704	0.00591636758607098	0.0314797820500543
ENSSSCG00000008867	CTSO	189.492745562188	-0.776140406450799	0.168894578859937	-4.5954133737735	4.3189219466885e-06	8.24077091440239e-05
ENSSSCG00000008870	GUCY1B1	291.826135513805	0.632131369124981	0.142316753704891	4.44172139027127	8.9242063325638e-06	0.000153394144322434
ENSSSCG00000008909	CLOCK	1462.09419552596	0.366107935783696	0.101660873550541	3.60126686892656	0.000316670311751345	0.00306629545768985
ENSSSCG00000008953	CXCL8	22752.0572082057	0.714953991235259	0.23951226766708	2.98504121813518	0.00283540114355293	0.0180710936684132
ENSSSCG00000008957	AMCF-II	4603.47600942369	1.45101958360556	0.304748594253234	4.76136596187157	1.92286992650788e-06	4.13719583663155e-05
ENSSSCG00000008963	AREG	500.432604991105	0.92416289488547	0.306863529328982	3.01164135375206	0.00259839393667286	0.016848490083579
ENSSSCG00000008965	BTC	619.489985436119	-0.978795869153684	0.106213313471475	-9.21537834724034	3.10182458788977e-20	9.78824492388703e-18
ENSSSCG00000008966	PARM1	800.065496264802	-0.482378462986553	0.0948061220443763	-5.08805183235703	3.61760508346113e-07	9.39279868399918e-06
ENSSSCG00000008971	USO1	1497.09196803702	0.368748094259572	0.079655623404479	4.62927886945439	3.66941335453641e-06	7.13580895990772e-05
ENSSSCG00000008972	PPEF2	30.3082873499215	-1.09204638187879	0.397295920929251	-2.74869769446552	0.00598325411998862	0.0317533024815437
ENSSSCG00000008973	NAAA	3879.35208409851	-1.03474336000611	0.102376845269069	-10.1072010696029	5.13297668301019e-24	2.33968681621505e-21
ENSSSCG00000008974	SDAD1	376.133685972539	-0.324303337971799	0.120495967628663	-2.69140407230239	0.00711519575011033	0.0362595089426947
ENSSSCG00000008980	SCARB2	24850.6570757917	-0.292421288237876	0.0731272056868816	-3.99880298298249	6.3663645964935e-05	0.000805250247574979
ENSSSCG00000008986	SEPTIN11	203.92423211083	-0.632528435752461	0.153866211840227	-4.11089886588794	3.94121812416929e-05	0.000530684589213911
ENSSSCG00000008987	CCNI	2876.00748084038	-0.209324913138406	0.072122914902489	-2.90233573367654	0.00370391353011425	0.0221820261874044
ENSSSCG00000009002	TLR2	5809.94466634643	0.251652100658198	0.0892442447161693	2.81981321550256	0.00480516105386543	0.0269049668288999
ENSSSCG00000009012	TMEM154	2957.20465351406	0.307766824891033	0.0877295796500549	3.50813062274647	0.000451267418407446	0.00411999118571249
ENSSSCG00000009019	RPS3A	2517.43517919413	-0.286885074757026	0.0822775936617388	-3.4867946665586	0.000488846524964988	0.00438820874014887
ENSSSCG00000009030	PRMT9	934.581706427447	0.424469636708375	0.0986967378557958	4.30074636639522	1.70223804029344e-05	0.000261541118125985
ENSSSCG00000009043	ABCE1	1881.07406819018	0.228438151100923	0.0866849638756353	2.63526845819141	0.00840707618174602	0.0414233874712607
ENSSSCG00000009071	JADE1	156.875634329676	-0.465460922623763	0.166430884916947	-2.79672203182744	0.00516239264021566	0.0283758670045262
ENSSSCG00000009097	ANXA5	9245.14170662752	0.234513894896203	0.060916083999649	3.84978612376912	0.000118221009801975	0.00135976258657281
ENSSSCG00000009106	PDE5A	1137.95320564223	0.555879946459276	0.0877135158713608	6.33744914836751	2.33600270978262e-10	1.22336958933169e-08
ENSSSCG00000009126	NA	1867.40359351853	-0.279951689656115	0.101007517793265	-2.77159260787993	0.00557828022624053	0.0301511712437289
ENSSSCG00000009133	NA	6650.46745110917	-0.346293500157277	0.0907263919155703	-3.81689928195906	0.000135139302488737	0.00152025538914889
ENSSSCG00000009145	OSTC	1063.70069281196	0.236197250275371	0.0904526481131987	2.61128065570593	0.00902038322882714	0.0436032428896998
ENSSSCG00000009150	HADH	2134.0128628626	-0.20509740955961	0.0739486432838325	-2.77351145946515	0.00554548872291376	0.0300388775144805
ENSSSCG00000009151	CYP2U1	65.8584155321691	-0.69287825808923	0.252677788823408	-2.74214152860689	0.00610400350169334	0.0322891655742301
ENSSSCG00000009166	MANBA	2531.61867261479	-0.320132950824744	0.0813345874629783	-3.93600017914225	8.28509107038569e-05	0.0010095506515172
ENSSSCG00000009169	SLC39A8	413.875808791629	-0.408973239993906	0.116912760790568	-3.4981060854984	0.000468574708982285	0.00424963076156594
ENSSSCG00000009192	PDLIM5	1716.1541723698	0.312235907634233	0.0881134650785583	3.54356632503167	0.00039475400348425	0.00370292493969563
ENSSSCG00000009216	SPP1	44605.1188633957	0.479044247039675	0.166491827023657	2.87728386193761	0.00401114589529779	0.0235296341913393
ENSSSCG00000009225	HSD17B11	1127.18009048222	0.479204458571562	0.10344060455762	4.63265330496623	3.61008819390452e-06	7.07473812139856e-05
ENSSSCG00000009230	WDFY3	4278.43207314943	0.256937759598508	0.0696444674233098	3.68927739854482	0.000224891903254049	0.00232779197085583
ENSSSCG00000009233	GPAT3	277.662856576956	0.533064832492008	0.133535547824952	3.99193204487234	6.5537155113326e-05	0.00082302629385684
ENSSSCG00000009237	HPSE	13605.5778424831	-0.191785337864039	0.074315396502035	-2.58069453829514	0.00986017841789549	0.0467987719973158
ENSSSCG00000009242	LIN54	951.69410225009	0.488346685995499	0.0944194858942584	5.17209643084061	2.31482062177159e-07	6.34487692475345e-06
ENSSSCG00000009249	HNRNPD	1543.46841529576	0.221887835926623	0.0758349722289019	2.92593020614384	0.00343427974524935	0.0209651194567379
ENSSSCG00000009256	ANTXR2	3552.50804491694	-0.224745190245763	0.0737820117241295	-3.04607024115964	0.00231853664015937	0.0152834656831502
ENSSSCG00000009283	TNFRSF19	234.204138584216	-0.900925060688409	0.183225913334737	-4.91701770940281	8.78726050415156e-07	2.07571621928202e-05
ENSSSCG00000009305	GTF3A	421.66069240321	-0.354415500068104	0.113005616857962	-3.13626446120439	0.0017111482466035	0.0120268997549682
ENSSSCG00000009308	LNX2	414.567235548622	0.364681587823242	0.117736381192594	3.0974417943651	0.00195198724969189	0.0133684513533434
ENSSSCG00000009310	POLR1D	1057.26442638317	-0.25335445597187	0.0965552250720958	-2.62393315103036	0.00869208433230906	0.0425003900984217
ENSSSCG00000009322	SLC46A3	482.789584902064	-1.01047132887035	0.117329669706607	-8.61224046225582	7.16463649871812e-18	1.695676565187e-15
ENSSSCG00000009338	NA	129.793072768033	0.85552491651427	0.184461256396802	4.63796535503323	3.51855745715901e-06	6.9173940295936e-05
ENSSSCG00000009345	PDS5B	717.201950306252	0.272091024242479	0.0979445542488036	2.77801074627692	0.0054692809373989	0.0297045191953081
ENSSSCG00000009378	CKAP2	155.440952579895	1.08748363931527	0.189413317651624	5.74132617916236	9.39379502939247e-09	3.55721339774563e-07
ENSSSCG00000009384	INTS6	1231.60135887175	0.359392534778901	0.0869928530657769	4.13128805543552	3.60736200132148e-05	0.000491647886492397
ENSSSCG00000009393	EBPL	279.600770205845	-0.344493286421672	0.13274140254587	-2.59522108260555	0.00945300921764822	0.0452325755993766
ENSSSCG00000009397	CAB39L	862.81445890618	0.325847452012003	0.0895689524337016	3.63795090997847	0.000274815787529211	0.00274525803337824
ENSSSCG00000009400	RCBTB2	1068.34545921343	-0.358910237321529	0.0860033598261222	-4.17321181459838	3.00335483182125e-05	0.000426816257681572
ENSSSCG00000009401	RB1	775.329323360554	0.367827897859106	0.0954583479262494	3.85328162334517	0.000116545209764525	0.00134425669781819
ENSSSCG00000009403	ITM2B	12669.0684677224	-0.452099183970096	0.0774569988786399	-5.83677641162482	5.3220437484489e-09	2.12657118221301e-07
ENSSSCG00000009407	ESD	2107.74883621291	-0.248990413530518	0.0906587395022816	-2.74645792449223	0.00602426127466563	0.0319433793654933
ENSSSCG00000009426	CCDC122	163.088332720595	-0.437906426295386	0.169333421968525	-2.58606021897308	0.0097079968042381	0.0461833462194659
ENSSSCG00000009448	DIAPH3	36.6976125992679	1.62865565587991	0.354378874006583	4.5958034616072	4.31084892684906e-06	8.23813940104524e-05
ENSSSCG00000009457	DACH1	92.4877829631372	-0.809523009330598	0.223590318278444	-3.62056378631955	0.000293961766128589	0.00288960659404516
ENSSSCG00000009469	ACOD1	267.327042013562	0.611542748789359	0.183190109914444	3.33829565949259	0.000842940044260824	0.00678184290209234
ENSSSCG00000009477	EDNRB	619.895340899203	0.716020686569323	0.122128215653998	5.86286045968188	4.54960546164822e-09	1.84792060780543e-07
ENSSSCG00000009505	MBNL2	1022.78102108438	0.478479494374997	0.0940972921018649	5.08494435585904	3.67733863449645e-07	9.52779085784164e-06
ENSSSCG00000009517	GPR183	852.389850424328	0.589671620674	0.107685294389329	5.47587880051736	4.35345594999773e-08	1.43945123965553e-06
ENSSSCG00000009524	TMTC4	261.547298960522	-0.631851588862244	0.134238558925357	-4.70693066076182	2.51474396690846e-06	5.15815900012373e-05
ENSSSCG00000009542	TNFSF13B	177.531192721688	-1.1345611093874	0.166362645966624	-6.8198068310059	9.11630072763659e-12	6.92557487993972e-10
ENSSSCG00000009565	GAS6	466.598489367634	-0.682003503989145	0.145496337812358	-4.68742728678645	2.76660949737991e-06	5.6093349397454e-05
ENSSSCG00000009567	RASA3	1599.97458996975	-0.246834852243603	0.0849719548033316	-2.90489789030869	0.00367372928806537	0.0220872429644458
ENSSSCG00000009568	ZMYM5	525.539799261748	0.482553421063867	0.108710715226588	4.43887633392966	9.04297544732388e-06	0.000155002644610327
ENSSSCG00000009625	PDLIM2	572.584437803971	0.519611572937767	0.101987112863906	5.0948748164991	3.48971768428278e-07	9.11846189818856e-06
ENSSSCG00000009633	NA	3162.41564152626	-0.205045364621771	0.0717649998098634	-2.85717780484952	0.0042742633010047	0.0247312451553666
ENSSSCG00000009652	KCTD9	404.737180900729	0.379073576081057	0.123962415180354	3.05797185001229	0.00222840508229461	0.0148483927167297
ENSSSCG00000009657	PPP2R2A	1375.51870086547	0.237633522598705	0.0845217825565705	2.81150628170504	0.00493101278775138	0.0274472973219612
ENSSSCG00000009658	BNIP3L	3902.71566982555	0.262404311502517	0.0887831297203084	2.95556500800505	0.00312096917921714	0.0194381415428266
ENSSSCG00000009668	CLU	727.502336129906	-0.405216870529173	0.128153639438756	-3.16196147299293	0.00156710296317735	0.0112260396785935
ENSSSCG00000009671	PBK	83.75531259993	1.01750403355547	0.231020801637638	4.40438274970342	1.06085498745876e-05	0.000175012631778217
ENSSSCG00000009682	HMBOX1	211.311753468118	0.412316594073617	0.152149777234906	2.70993886134343	0.00672956115370842	0.0347986172767603
ENSSSCG00000009683	KIF13B	473.285204975039	0.424554922841612	0.117093070742193	3.62579032346299	0.000288079037605518	0.00284313449543794
ENSSSCG00000009704	HMGB2	1296.47955053554	-0.261346169264781	0.0838497683961913	-3.11683829620037	0.00182801810683497	0.0126817468099312
ENSSSCG00000009713	CLCN3	599.032339142634	-0.307237830316497	0.100826851306159	-3.04718263375671	0.00230997312104575	0.0152515231763466
ENSSSCG00000009717	CBR4	137.31943607079	-0.466183611110835	0.179722449332028	-2.59390862323263	0.00948917030880113	0.0453527064040448
ENSSSCG00000009732	CHFR	1190.2400162603	0.242889411633228	0.0811596822288091	2.9927348772567	0.00276489822471426	0.0177134838373547
ENSSSCG00000009742	ULK1	944.428269054419	0.28430085034466	0.105348142138057	2.6986792987017	0.0069615226179084	0.0357427863406753
ENSSSCG00000009768	TCTN2	63.9161330328378	-0.892041587918735	0.283467068902696	-3.14689671492297	0.00165013240113923	0.0117117528609114
ENSSSCG00000009778	RILPL2	1076.36456957656	0.412717546144895	0.0856969979107028	4.81600938430715	1.46457638651844e-06	3.26531550523232e-05
ENSSSCG00000009782	ARL6IP4	221.808928203873	-0.469720986238942	0.149543073468455	-3.14104140930357	0.00168348227799974	0.0119072508019211
ENSSSCG00000009786	HIP1R	60.6341812589048	0.714142162012307	0.271822404869939	2.6272380393147	0.00860810930837943	0.0421903629065016
ENSSSCG00000009793	CLIP1	2258.40024613844	0.360952347959868	0.0843640368515781	4.27850967580999	1.88148812665013e-05	0.00028446528715827
ENSSSCG00000009807	RHOF	131.233081670117	-0.515247246998855	0.182334274072304	-2.82583869445486	0.00471570045858803	0.0265005139469602
ENSSSCG00000009817	P2RX7	199.715211457124	-1.51321099986062	0.180349320825096	-8.39044468222946	4.84306776815718e-17	1.01023110207984e-14
ENSSSCG00000009831	CUX2	1022.86908244385	-0.612812473199683	0.104789342288941	-5.8480419841738	4.97393028534027e-09	2.00046274580662e-07
ENSSSCG00000009832	PHETA1	141.591905207497	0.555891637071211	0.179713927993079	3.09320286568228	0.00198008728283	0.0135458222288987
ENSSSCG00000009833	SH2B3	2151.18796877657	-0.269560834872545	0.074548230295707	-3.61592533858002	0.00029927663149514	0.00293248208902125
ENSSSCG00000009834	ATXN2	1379.71459801461	0.355616912580658	0.0994706628062709	3.57509342501575	0.000350102854884504	0.00335047887641026
ENSSSCG00000009836	ACAD10	224.443034247013	-0.533931331842231	0.149041827782172	-3.5824260866056	0.000340417952254899	0.00327051033442705
ENSSSCG00000009850	TAOK3	1341.33725876656	0.208666333871939	0.0796883637169073	2.61852953353673	0.0088309646904362	0.0429745679894022
ENSSSCG00000009853	WSB2	2127.69478538477	0.273678142888858	0.0740639226694071	3.69516132855199	0.000219747213114788	0.0022915961072491
ENSSSCG00000009868	RBM19	1057.76687040765	0.241029077077537	0.0872790021782026	2.76159294976143	0.00575201411466203	0.030831897956945
ENSSSCG00000009879	TPCN1	508.595077764203	-0.618583571149362	0.11257113116612	-5.49504624090991	3.90608051129816e-08	1.30630795794963e-06
ENSSSCG00000009886	TRAFD1	1494.78477089072	-0.394312773246137	0.0834680568694029	-4.72411588379363	2.31118605740487e-06	4.80469033927056e-05
ENSSSCG00000009888	ERP29	1201.33859537491	-0.38532539471563	0.094218114773237	-4.08971667118395	4.31900445167953e-05	0.00057463770580346
ENSSSCG00000009889	ALDH2	4227.34814242167	-0.321962192390864	0.0835134123251789	-3.855215389083	0.000115627781077443	0.00133640772265211
ENSSSCG00000009917	SPPL3	656.937315924295	0.340942235095551	0.104631438312142	3.25850662664536	0.00112000260573827	0.00854548795339172
ENSSSCG00000009934	KCTD10	1249.66275891138	0.234147414230694	0.0842014196270152	2.78080126520302	0.00542249209287981	0.0294915843693401
ENSSSCG00000009944	CORO1C	3697.51205504116	0.479288156035734	0.0759849915327278	6.30766874310038	2.83269671739163e-10	1.43465014407156e-08
ENSSSCG00000009945	FICD	456.440739868248	0.392969142929804	0.110233702113621	3.56487295078559	0.000364032482413644	0.00346492479587372
ENSSSCG00000009962	TFIP11	2368.63451094171	0.218484608090531	0.0836071318519046	2.61322931729722	0.00896910995881344	0.043423617727426
ENSSSCG00000009994	MTMR3	1503.29232091713	0.239586897903378	0.0757764001326525	3.16176141231257	0.00156817992666258	0.0112272195214871
ENSSSCG00000010011	TCN2	659.546167329009	-0.501254758554966	0.105121211611634	-4.76835027745715	1.85740635205475e-06	4.01741651577115e-05
ENSSSCG00000010025	LIMK2	1800.4557951176	0.224709511825217	0.0840622225950942	2.67313312553707	0.00751464225772371	0.0378407128747159
ENSSSCG00000010027	PATZ1	103.044545618409	-0.778543502287026	0.208461990003711	-3.73470243795124	0.000187937265493919	0.00199736090365601
ENSSSCG00000010029	DRG1	1121.153328011	0.235405236045477	0.0825242759163146	2.85255742545617	0.00433689757009809	0.0249645455543486
ENSSSCG00000010035	YWHAH	4592.46812227552	0.341303524248269	0.0678315621020424	5.03163296954343	4.86319629193131e-07	1.23015275377474e-05
ENSSSCG00000010056	NA	469.729299933921	-0.424238054413398	0.117437420838122	-3.61246058867537	0.00030330521579167	0.00296487473451
ENSSSCG00000010068	SLC2A11	28.2640875611755	-1.00638947141736	0.387124117448388	-2.59965583661043	0.00933172975305645	0.0448440445415329
ENSSSCG00000010095	CRKL	2620.73171367072	0.224891602790826	0.0720728145097131	3.12033884510667	0.00180643111655282	0.01256744392817
ENSSSCG00000010116	SLC25A1	136.259240732359	-0.535606614136449	0.183950951156369	-2.91168167802052	0.00359488782035887	0.0216980306057658
ENSSSCG00000010135	DGCR8	1111.48824872777	0.442689928293293	0.0840214613596255	5.26877206287223	1.37339374968864e-07	4.00529783825073e-06
ENSSSCG00000010138	ZDHHC8	109.951554351719	-0.741359666311763	0.197168594503028	-3.76002916783168	0.00016989354722029	0.00183249770871175
ENSSSCG00000010143	MTR	126.373498820213	-1.47302933253219	0.205969554965803	-7.15168478553421	8.57192284160364e-13	7.81441884530489e-11
ENSSSCG00000010144	ACTN2	173.918704252343	0.517382193403073	0.159575199957057	3.24224687509277	0.00118591243610718	0.00893807811473463
ENSSSCG00000010151	LYST	2799.22133154094	0.702533466849811	0.11280608882879	6.22779740122073	4.7303821735786e-10	2.2564656360555e-08
ENSSSCG00000010172	EGLN1	780.034771405495	0.250737333648016	0.0933831587170083	2.68503804211485	0.00725215511634854	0.0367898899492586
ENSSSCG00000010174	EXOC8	821.66766810452	0.310052693911956	0.108939247632197	2.84610643685333	0.00442573991858938	0.0253219810218873
ENSSSCG00000010180	TTC13	491.1880559598	-0.525248861819408	0.115814937600401	-4.53524279943651	5.7537256205299e-06	0.000106855635931599
ENSSSCG00000010188	ABCB10	476.872199841005	-0.302177121875127	0.117507842419765	-2.57154855073997	0.0101244818295131	0.0477911693243334
ENSSSCG00000010190	ACTA1	1100.69263922062	0.402132533818882	0.0966647039558771	4.16007619495153	3.18141440925708e-05	0.000445941539119896
ENSSSCG00000010200	CSGALNACT2	4045.71649249075	0.256771450617682	0.0757628875593488	3.38914551556051	0.000701107939139571	0.0058777489148438
ENSSSCG00000010214	CDK1	109.942526610703	0.995975603109743	0.222004510105092	4.48628544815721	7.24756284421987e-06	0.000129269211483788
ENSSSCG00000010224	EGR2	713.56107966028	-0.592302813086578	0.126847569318267	-4.66940609323352	3.02071739068862e-06	6.05471806632001e-05
ENSSSCG00000010238	HNRNPH3	2024.95822845917	-0.324164770064405	0.0854230401972613	-3.79481658948024	0.000147752639329211	0.00162938327260269
ENSSSCG00000010239	RUFY2	230.86218515724	-0.458330405855235	0.152675590208375	-3.00198876080778	0.00268222078368332	0.0172737264179962
ENSSSCG00000010241	TET1	550.741876202242	0.409230885791321	0.125739331825945	3.25459726760596	0.00113553267633032	0.00863187192563141
ENSSSCG00000010253	HK1	2631.71990970173	0.217031480794542	0.0834224537097388	2.60159550748392	0.00927912238470853	0.044660993034262
ENSSSCG00000010274	SGPL1	8930.45823612278	0.191896715634596	0.0677376306576158	2.83294106645906	0.00461218883454629	0.0260975668904649
ENSSSCG00000010281	PSAP	118107.461616645	-0.194799328902629	0.0665052126266359	-2.92908361929828	0.00339962952409025	0.0207948511694725
ENSSSCG00000010309	ZSWIM8	2233.43745589946	0.297522474522769	0.0775432539641426	3.83685826055673	0.00012461834806051	0.00142543806580386
ENSSSCG00000010314	AP3M1	3109.54785349543	0.230746480241104	0.0811818401546355	2.84234109255934	0.00447835501095131	0.0255517455353629
ENSSSCG00000010315	ADK	378.087730296406	0.355209448853398	0.115893472829345	3.0649650940778	0.00217695402900639	0.0145765904434068
ENSSSCG00000010322	ZNF503	337.619738360265	1.01643898924531	0.134211185462931	7.57342978336221	3.63497220895329e-14	4.38584342897923e-12
ENSSSCG00000010329	ZMIZ1	2324.62148730711	0.285358518480547	0.0880500807221009	3.2408660632712	0.0011916715988841	0.00896997086695209
ENSSSCG00000010331	ANXA11	3961.70752672787	0.227841679464923	0.0646783337763189	3.52268937930408	0.000427191715996555	0.00394703336994715
ENSSSCG00000010332	PLAC9	1649.88981607077	-0.207242922798145	0.0806744389886494	-2.56887962775054	0.0102027890938351	0.0480128278589716
ENSSSCG00000010340	PRXL2A	1996.02766956694	-0.425856837327969	0.085684431488693	-4.97006083752993	6.69318970895904e-07	1.62792659581342e-05
ENSSSCG00000010357	WAPL	3363.11463708281	0.276207068532265	0.0735302746049588	3.75637205241225	0.000172394345585364	0.001852975730235
ENSSSCG00000010368	GLUD1	5063.95751946705	-0.261735411427198	0.0717325948386384	-3.64876541850979	0.000263503573876842	0.00264945954550841
ENSSSCG00000010380	MAPK8	373.59145789552	0.399681811602438	0.134789014245502	2.96524025967327	0.00302446622876502	0.0189521924019405
ENSSSCG00000010416	ZNF32	177.613537546235	-0.58589977108099	0.161545384301685	-3.62684315379031	0.000286907449679231	0.00283733229383903
ENSSSCG00000010437	PAPSS2	5947.82588748953	0.295228284180086	0.0731953425097137	4.0334299158571	5.49685800520364e-05	0.000710868145958371
ENSSSCG00000010440	NA	1294.9677815559	0.256516797350282	0.0937670154101082	2.73568265160575	0.00622510281410666	0.0327543139517788
ENSSSCG00000010445	ANKRD22	14.1754632665506	-2.53889299551957	0.616171447436352	-4.1204327238513	3.78161480737681e-05	0.000510310673622657
ENSSSCG00000010450	LIPA	24563.7513574143	-0.19550949315307	0.0624204744158005	-3.13213725116419	0.00173538728108366	0.0121625348908295
ENSSSCG00000010459	HTR7	190.75463469083	1.29885423741779	0.167629726158731	7.74835267694637	9.30922902544195e-15	1.19342376683452e-12
ENSSSCG00000010461	ANKRD1	11.6315241132343	2.30030112974442	0.640804160377012	3.5897100424427	0.000331045993108439	0.0031904330753215
ENSSSCG00000010471	KIF11	211.257551224036	0.666569234822457	0.163802207874152	4.06935439682581	4.71435907335286e-05	0.000620530664339611
ENSSSCG00000010489	NA	397.342921147557	0.322096383721837	0.115563969460181	2.78716961027217	0.00531706417148621	0.0290116043863279
ENSSSCG00000010495	ALDH18A1	347.24474417188	-0.389554159060323	0.119748059126412	-3.25311459661397	0.00114147452777955	0.0086716833415944
ENSSSCG00000010497	ENTPD1	313.909848800432	-1.66746198974225	0.301145043181534	-5.53707267476785	3.07568949987311e-08	1.05438748398157e-06
ENSSSCG00000010509	PIK3AP1	5354.58715094583	0.457240586698858	0.0792840646835997	5.76711838026438	8.0638412086789e-09	3.1110248826085e-07
ENSSSCG00000010520	MMS19	650.572671735089	-0.332968105579582	0.101678249928229	-3.27472301907843	0.00105765618307501	0.00816086184646028
ENSSSCG00000010525	PI4K2A	3340.06165542571	0.206197423599811	0.0738272793417331	2.7929706395567	0.00522264320482419	0.0286175734291056
ENSSSCG00000010531	NA	235.582766388685	0.573418391932171	0.148270012407007	3.86739289100559	0.000110005119269474	0.00128691350080743
ENSSSCG00000010533	PYROXD2	23.3702015017643	-1.92585575648599	0.459762676941456	-4.1888040353724	2.80428423080697e-05	0.000400840023560295
ENSSSCG00000010534	HPS1	651.387601471641	-0.683176334039157	0.105460361876412	-6.47803897012761	9.29223574177993e-11	5.47174857770744e-09
ENSSSCG00000010585	ACTR1A	2697.65685743381	0.327128808914888	0.075853495168356	4.31263988810047	1.61316750866e-05	0.000250989286081905
ENSSSCG00000010593	CNNM2	58.7925791361757	-0.998515870408038	0.287984571446451	-3.46725474004674	0.000525803331186866	0.00464541392456336
ENSSSCG00000010610	NA	126.987793083752	0.583200026893322	0.189365141273896	3.07976443272516	0.00207164377269318	0.0140240483556298
ENSSSCG00000010627	PDCD4	383.338031419771	-0.806609976580238	0.120471357344124	-6.69545022453903	2.15008624477616e-11	1.4949780460147e-09
ENSSSCG00000010628	SHOC2	1991.50271760415	0.395983248433882	0.101947587163123	3.88418460360697	0.0001026738774924	0.00121366532627354
ENSSSCG00000010629	ADRA2A	380.163122288869	0.558280283315131	0.127761245222648	4.36971541990078	1.24408559106256e-05	0.000200931251564396
ENSSSCG00000010638	TCF7L2	334.330882818482	-0.381324933700323	0.145854664977884	-2.6144171237728	0.00893798417107248	0.0433462652575076
ENSSSCG00000010683	GRK5	52.2109455734974	-0.793036775210275	0.305768036662805	-2.59358951924992	0.00949798093542327	0.0453771938556887
ENSSSCG00000010688	MCMBP	1770.00235642792	0.3319511888437	0.0734286458033204	4.5207314558522	6.16263242257347e-06	0.000112604015663238
ENSSSCG00000010690	SEC23IP	1525.80339752213	0.229787870854384	0.0774585068577151	2.96659308546297	0.00301119193654526	0.0188882462604804
ENSSSCG00000010703	HTRA1	1356.68770576181	-0.377914077970841	0.0923190182818512	-4.09356690532675	4.24787428467787e-05	0.000565785593306608
ENSSSCG00000010706	SAMD4B	957.252390590338	0.352296640277613	0.0930047251043959	3.78794346074533	0.000151899403974938	0.00167211624751302
ENSSSCG00000010723	ACADSB	268.639080887796	-0.479688140835557	0.134594449607473	-3.56395187345768	0.000365312962573935	0.00347174257173546
ENSSSCG00000010737	ABRAXAS2	809.110926003214	0.276455661375329	0.0891521902445076	3.10094076900551	0.0019290687373924	0.0132483532093126
ENSSSCG00000010755	PTPRE	2240.99619097243	0.349095736856964	0.0697472809796332	5.00515191350474	5.58179930363348e-07	1.37665739538712e-05
ENSSSCG00000010757	EBF3	27.6333075522135	-1.07709007235842	0.381030288082615	-2.82678334517304	0.0047018127084631	0.0264345404308156
ENSSSCG00000010772	ADAM8	6759.34601648497	0.837949921897954	0.0713041142804529	11.7517752005464	6.9150683184114e-32	6.54644198420685e-29
ENSSSCG00000010797	EARS2	161.930213776128	-0.5154163350663	0.169570785168571	-3.03953499156074	0.00236943676022915	0.0155523510443414
ENSSSCG00000010802	UCHL5	937.443189858665	0.273983719952773	0.0911429110575713	3.00608919304441	0.00264631361888611	0.0170961583767094
ENSSSCG00000010811	KCTD3	395.389328659047	0.343309277347376	0.130804611530741	2.62459613105226	0.00867517997937348	0.0424345945970387
ENSSSCG00000010817	LYPLAL1	132.023594762141	-0.723202266355169	0.196249925986652	-3.6851084795026	0.000228605251427778	0.00235041339124616
ENSSSCG00000010824	RAB3GAP2	1550.10332351291	0.210766118033739	0.0820346375324861	2.56923324553332	0.0101923829143664	0.0480052263785333
ENSSSCG00000010853	EPHX1	132.687728011535	-0.701507412865033	0.192241799260334	-3.64908888474901	0.000263172041972096	0.00264828971426867
ENSSSCG00000010861	COQ8A	110.76460436332	-0.660511358527445	0.20084865519727	-3.28860234527685	0.00100686169903115	0.00784887579195098
ENSSSCG00000010863	AHCTF1	3714.26252902544	0.201141563798946	0.0667172876973634	3.01483424672996	0.00257119728859227	0.0167073521809425
ENSSSCG00000010865	EXO1	32.7564435025888	1.67435924683315	0.372293186529312	4.49742113854485	6.87826607208142e-06	0.000123218079401901
ENSSSCG00000010882	CNST	620.351682094058	0.29479785913745	0.10035035045734	2.93768639365912	0.00330671329453376	0.0203682284863999
ENSSSCG00000010894	TP53BP2	798.312440245802	0.543950141003537	0.112902562704417	4.81787240230871	1.45097107341665e-06	3.24085317614133e-05
ENSSSCG00000010897	ZBTB41	712.328095655045	0.352966613270733	0.10162163023077	3.47334137888942	0.000514021098680454	0.00456512639078397
ENSSSCG00000010915	NAV1	1141.86490448047	-0.220897366561182	0.082142598000043	-2.68919381586965	0.00716248199906543	0.0364401264830501
ENSSSCG00000010943	NA	2225.71358889574	0.329305552912743	0.0974823682294208	3.37810374218378	0.000729875398113853	0.00607965905740325
ENSSSCG00000010948	CTSL	20073.8070417247	1.24464750568012	0.0752234934852626	16.5459944495129	1.7111560259395e-61	2.10591972112374e-57
ENSSSCG00000010949	DAPK1	1900.019659322	-0.383199201118159	0.0932319833061708	-4.11016893054548	3.95369766637818e-05	0.00053102261476049
ENSSSCG00000010957	AGTPBP1	182.777793333986	0.528261599682853	0.15509676629083	3.40601298348337	0.000659190442328959	0.0055795438608958
ENSSSCG00000010974	CNTFR	126.070464151337	-1.49923548985235	0.211114703431613	-7.10152095274595	1.23391299078482e-12	1.10041791141948e-10
ENSSSCG00000011000	NA	2316.12968701001	0.230308129736792	0.0740383372946566	3.11066047877622	0.00186669433575099	0.0128976502427112
ENSSSCG00000011013	WAC	2601.94545164959	0.248821323911179	0.0725926085407529	3.42763993349947	0.000608852422844447	0.00521443755598233
ENSSSCG00000011014	BAMBI	316.210494777627	0.844619993218947	0.134146818576417	6.29623573769516	3.04960482257772e-10	1.53817567833869e-08
ENSSSCG00000011025	ZEB1	32.6787346912961	1.96652988541435	0.411952470982693	4.77368148981674	1.80888386368131e-06	3.93320383574663e-05
ENSSSCG00000011026	ARHGAP12	1009.07777876816	0.303015480147424	0.0887262151327686	3.4151741928132	0.000637412339937065	0.00541992122520177
ENSSSCG00000011027	KIF5B	3534.97673734292	0.304667487747487	0.0844758813568766	3.60656181212705	0.000310280972268287	0.00301629378017836
ENSSSCG00000011036	STAM	980.800664020763	0.258345989929138	0.089244318265417	2.89481722702844	0.00379379358767823	0.022577474701913
ENSSSCG00000011037	TMEM236	343.329626013757	-0.403295998550614	0.126858452402615	-3.17910230585707	0.00147731939168617	0.0107328038686433
ENSSSCG00000011048	SUV39H2	148.574204075091	0.487456643274703	0.18026566983229	2.70410136177459	0.00684893934335526	0.0352972765907342
ENSSSCG00000011056	FRMD4A	405.542123896092	-0.49618439177578	0.126206071362773	-3.93154137846128	8.44029651008832e-05	0.00102339634630204
ENSSSCG00000011065	MASTL	64.4328167284616	0.982038351004585	0.264510310756478	3.71266567339487	0.000205087724482622	0.00215543520513034
ENSSSCG00000011102	NRP1	3354.00064449821	0.640565269710771	0.0880081358247974	7.27847787829502	3.37607578126668e-13	3.4338317884338e-11
ENSSSCG00000011117	UPF2	763.413202804759	0.452016520865127	0.109507616998095	4.12771762600762	3.66381631252266e-05	0.00049878968316611
ENSSSCG00000011127	TAF3	646.074510972048	0.384770097759171	0.0966770023201232	3.97995478268032	6.89283776900395e-05	0.000856870246698299
ENSSSCG00000011129	ITIH5	4026.88536108907	-0.520059199978106	0.0969654828511448	-5.36334358048284	8.16953990241444e-08	2.55184080149783e-06
ENSSSCG00000011133	PFKFB3	1479.13906528319	0.578973985777955	0.0997590524874773	5.8037237858753	6.4858088876299e-09	2.55836057628401e-07
ENSSSCG00000011171	CTSV	429.752989687742	0.620762546085227	0.117914783484013	5.26450142843532	1.40570306885672e-07	4.0705853337458e-06
ENSSSCG00000011198	RFTN1	1629.45851638501	-0.66391802730843	0.0916175608150913	-7.2466241340827	4.27287571563766e-13	4.24082914777038e-11
ENSSSCG00000011207	SGO1	49.6938990071555	0.880191479951876	0.294402763356967	2.98975277920416	0.00279203321768606	0.017840889309482
ENSSSCG00000011214	NGLY1	916.602119677648	0.265531209293739	0.0985350583909067	2.69478918092612	0.00704331789747287	0.0360020860347014
ENSSSCG00000011233	DYNC1LI1	1228.10035203491	0.273963548095149	0.0876167478823436	3.12683995602121	0.00176696087349362	0.0123346497277856
ENSSSCG00000011234	CMTM7	277.087194472242	-0.817163427079064	0.164545938205113	-4.96617197600125	6.82874035666571e-07	1.65110623908615e-05
ENSSSCG00000011236	CLASP2	1251.41885716726	-0.220757422281138	0.0813522520449027	-2.71359939930477	0.00665565976007224	0.0345518221755969
ENSSSCG00000011237	PDCD6IP	6287.75553520417	0.274944210569872	0.0760528894791775	3.61517113225723	0.000300149282455315	0.00293869309401556
ENSSSCG00000011239	TRANK1	523.042196182106	-0.446160410241064	0.11072855801455	-4.02931653984365	5.59392524377628e-05	0.000720130104342622
ENSSSCG00000011249	DLEC1	38.7846792056876	-1.17804898367677	0.365747996052383	-3.22093079495109	0.00127774998298243	0.00947305363889441
ENSSSCG00000011261	WDR48	946.001799529032	0.302760373148216	0.0915230555569372	3.30802300366673	0.000939570915494433	0.00743142625770565
ENSSSCG00000011270	EIF1B	800.676779411437	0.263641897151083	0.093168519991827	2.82973151418752	0.00465870806529642	0.0262762237211746
ENSSSCG00000011297	ABHD5	573.01916166173	0.278195800275316	0.108462142899851	2.5649115243112	0.0103202116948129	0.048403523371975
ENSSSCG00000011300	EXOSC7	1241.4164120815	-0.382750579486152	0.0848647479186857	-4.51012450838704	6.47895875309032e-06	0.000117259625550416
ENSSSCG00000011309	KIF15	80.6132032051771	0.911291377824105	0.234242368393047	3.89037809033336	0.000100088150880124	0.00118783497867087
ENSSSCG00000011317	NA	1404.79688322615	0.274932509032651	0.0802038472932919	3.42792170589111	0.00060822084392137	0.00521265593742361
ENSSSCG00000011322	CCR1	26926.7710322809	0.600528099488713	0.05915911699202	10.1510659729711	3.27763550126036e-24	1.68074417141713e-21
ENSSSCG00000011329	CCDC12	793.07446699533	-0.296912889169339	0.0942587079276628	-3.14997834892029	0.00163282562720664	0.0116132452128643
ENSSSCG00000011340	SMARCC1	923.250402134048	0.275142571675086	0.0929570359747985	2.95988968225793	0.00307749221408895	0.019206235638333
ENSSSCG00000011344	NA	1396.3155962548	-0.324518202161663	0.107773889312423	-3.01110226449122	0.00260301169704856	0.016860665766093
ENSSSCG00000011353	PFKFB4	301.755869055611	0.47942405662563	0.130764612497748	3.66631344266696	0.000246072285973225	0.00250075278569156
ENSSSCG00000011363	PRKAR2A	1621.96616641852	0.302111120366399	0.0782885139551315	3.85894564992693	0.000113877257259605	0.00132340642596219
ENSSSCG00000011366	SLC25A20	732.050846296927	0.272197413589075	0.103655349715385	2.62598519359079	0.00863985755703198	0.0423122669933914
ENSSSCG00000011385	APEH	142.564073878418	-0.488702461444147	0.175128903053199	-2.79053002059684	0.00526218199971264	0.0288085737857934
ENSSSCG00000011389	AMIGO3	948.353078598388	0.302447415469253	0.0891829192585821	3.39131548937437	0.000695579808849008	0.00583935928206326
ENSSSCG00000011390	IP6K1	1300.62582626731	0.346405640200602	0.0830781683907864	4.16963501856668	3.05087829882366e-05	0.000431576542800261
ENSSSCG00000011394	RBM6	951.615628542839	0.232076190895264	0.0853219780841725	2.72000481126111	0.0065280966470075	0.0340284987017032
ENSSSCG00000011405	HYAL2	453.812040940242	0.27987999672805	0.109591025824512	2.55385871810546	0.010653647523963	0.0496645606353837
ENSSSCG00000011407	RASSF1	1765.52334237509	0.254973004212975	0.0751810052261226	3.39145510818977	0.000695225512830371	0.00583935928206326
ENSSSCG00000011434	PPM1M	910.829743703522	-0.451007881762931	0.0950533700903024	-4.74478581174414	2.0872707542682e-06	4.41375277882796e-05
ENSSSCG00000011436	TLR9	965.630642440368	-1.08535064737499	0.0927836145509932	-11.6976542962603	1.31025405658891e-31	1.15180690531712e-28
ENSSSCG00000011443	STAB1	4183.84968260785	-0.651543997953119	0.102978976614395	-6.326961282523	2.50036059313798e-10	1.29293856385501e-08
ENSSSCG00000011448	GLT8D1	821.347980594771	-0.42490563951747	0.100752571804096	-4.21731804865151	2.47225161340292e-05	0.000360497637513623
ENSSSCG00000011504	EOGT	272.405588723448	-0.548186839067834	0.132450136761451	-4.13881670847306	3.49101708712051e-05	0.000481119230584458
ENSSSCG00000011510	TMF1	1128.55290716172	0.233198163685643	0.0882643815454048	2.64204155291885	0.00824079448635874	0.04077983825638
ENSSSCG00000011514	MITF	1645.66938769968	-0.451794754256456	0.0861814508412096	-5.24236653997499	1.58530051607378e-07	4.52675022072391e-06
ENSSSCG00000011516	EIF4E3	737.160275168549	-0.318004491730489	0.104690472394878	-3.03756860061746	0.00238495112878412	0.0156291765399074
ENSSSCG00000011519	GXYLT2	158.89626017131	-0.474273922523696	0.165396951875879	-2.8674888935052	0.00413743326068604	0.0241209811176045
ENSSSCG00000011532	SUMF1	1582.04052356442	-0.33964911589555	0.0820401338885728	-4.14003609936647	3.47251171450466e-05	0.000479643116390672
ENSSSCG00000011550	CAMK1	300.480742885692	0.436907863962703	0.126502792218887	3.45374087242852	0.000552868328822758	0.00483249326904949
ENSSSCG00000011553	NA	118.950334504045	-0.56451269882393	0.203811879387394	-2.76977328564316	0.00560953233598603	0.0302791730083246
ENSSSCG00000011563	FANCD2	211.347364208251	0.411296707472529	0.146835267105082	2.80107576048598	0.00509325602699007	0.0281036995548671
ENSSSCG00000011579	PPARG	503.635862469671	0.316562784094161	0.114712400660774	2.75962129874952	0.00578683998184064	0.0309646259376142
ENSSSCG00000011589	IFT122	103.612496706533	-0.580543447806506	0.226156137085682	-2.56700284718146	0.0102581770123975	0.0481860246151053
ENSSSCG00000011600	SLC6A6	18706.6323824476	0.459300696416184	0.0607620964515454	7.559000153697	4.0617942288374e-14	4.76080967374304e-12
ENSSSCG00000011615	RAB7A	14125.0133139051	0.346005806181667	0.0697569968451305	4.96015915005407	7.04354490599251e-07	1.69970406192255e-05
ENSSSCG00000011620	RUVBL1	438.719597426877	0.352953872217522	0.117705753015779	2.99861190446831	0.00271212537082835	0.0174298312996264
ENSSSCG00000011621	SEC61A1	3673.6856473071	0.31142897943651	0.0779079778055438	3.99739523741495	6.4043319487277e-05	0.000806736062364297
ENSSSCG00000011624	MCM2	262.905288612349	0.884666754185235	0.15297172469533	5.78320441864145	7.32909114692226e-09	2.8453982569455e-07
ENSSSCG00000011639	SRPRB	635.975312845991	0.281600798423885	0.103782000439531	2.71338765133902	0.00665991470504625	0.0345518221755969
ENSSSCG00000011642	RYK	470.511636243566	0.366898899559791	0.108524369264828	3.38079734575064	0.000722758272057695	0.00603868707007064
ENSSSCG00000011645	CEP63	322.95781185957	-0.390316940876265	0.124714743416636	-3.12967761616066	0.00174998241868959	0.0122439076900584
ENSSSCG00000011652	STAG1	790.604309496217	0.342244005173084	0.100846956068618	3.39369692963481	0.000689559595642874	0.00580272246215717
ENSSSCG00000011662	COPB2	1592.97045278766	0.245826572085564	0.0767258933369917	3.20395842125756	0.0013555205115224	0.00996068649370193
ENSSSCG00000011672	RASA2	1430.10178584482	0.587360658881153	0.111090402032508	5.28723137314127	1.24181528369559e-07	3.6915508928603e-06
ENSSSCG00000011677	GK5	623.370518344442	0.330579820756215	0.104178276616321	3.17321260720898	0.00150762078817943	0.0109014624207545
ENSSSCG00000011683	PCOLCE2	687.752874765205	0.36075458537066	0.117073776703624	3.08142946719762	0.00206009277341981	0.0139766051612335
ENSSSCG00000011686	SLC9A9	82.0202465810274	-1.23298826632957	0.256678066177389	-4.80363704110757	1.55809161568267e-06	3.45503306562282e-05
ENSSSCG00000011699	HPS3	822.866947923361	-0.713443295997798	0.108847202768052	-6.5545395550321	5.58138199888202e-11	3.50459531940005e-09
ENSSSCG00000011712	P2RY14	367.767094072741	-0.365030541495896	0.132697130301702	-2.75085482757584	0.00594399787529735	0.0315994738018508
ENSSSCG00000011731	SMC4	978.106173392839	0.610415996996964	0.0924246901401759	6.60446895814502	3.9894479036055e-11	2.59778493913613e-09
ENSSSCG00000011739	PDCD10	1150.92396031794	0.303509211469682	0.0869956027768337	3.48878795918297	0.000485215882899728	0.00435879698601967
ENSSSCG00000011752	FNDC3B	3680.82722685429	0.296959254759825	0.0859703286815751	3.45420634437412	0.00055191491503064	0.00483102194828029
ENSSSCG00000011755	NCEH1	2466.88187450144	0.573404058512146	0.0816814204796661	7.02000595906495	2.21858783125052e-12	1.84487570535136e-10
ENSSSCG00000011760	TBL1XR1	784.836822418821	0.332835806159135	0.106217365693963	3.13353474720992	0.0017271446793271	0.0121254817846426
ENSSSCG00000011775	KLHL24	1209.88305653829	0.281431988230947	0.105717351090958	2.66211729036615	0.00776508154483245	0.0388317182333413
ENSSSCG00000011776	YEATS2	872.466602514092	0.443437410494578	0.093482020262659	4.74355827193978	2.09996499470512e-06	4.42538855990341e-05
ENSSSCG00000011782	ABCC5	1225.19668555653	-0.430778459071748	0.0990323549240704	-4.349875951168	1.3621456577459e-05	0.000217430954732539
ENSSSCG00000011787	MAGEF1	272.22293871664	-0.469217092886984	0.156916157430639	-2.99024077934351	0.00278757618134553	0.0178216623708153
ENSSSCG00000011797	TBCCD1	379.692763834693	0.31600738003135	0.1210123267471	2.61136520985804	0.00901815301581516	0.0436032428896998
ENSSSCG00000011798	DNAJB11	789.182647334682	0.421851051325566	0.0956958501776325	4.40824811674193	1.04210122549209e-05	0.00017238091105015
ENSSSCG00000011803	EIF4A2	6422.50612200408	-0.317258701328159	0.0652066554303572	-4.86543435228022	1.1420571488679e-06	2.63207815189463e-05
ENSSSCG00000011819	MB21D2	330.37553574848	-0.664825242071902	0.146086977817323	-4.55088641030856	5.34203833959567e-06	0.000100373230298327
ENSSSCG00000011825	ATP13A3	6729.11152971192	0.585491876508657	0.08760803721772	6.68308405373375	2.33965287009905e-11	1.61764650968028e-09
ENSSSCG00000011828	FAM43A	273.413754103973	0.542359627135334	0.154965480792404	3.49987380648917	0.000465478460504425	0.004227781116921
ENSSSCG00000011841	SENP5	1180.42502090715	0.28426874384052	0.0805380903352086	3.52961862712863	0.00041615908824476	0.00386833073944733
ENSSSCG00000011845	PCYT1A	2378.4113026941	0.284170568180691	0.0820187690076096	3.46470169717283	0.00053081992080059	0.00466886222060453
ENSSSCG00000011858	ZNF148	843.206968462383	0.272434011459192	0.0945681840630633	2.8808210092891	0.00396640818253017	0.0233786329034477
ENSSSCG00000011864	UMPS	896.027423153577	0.312603514098402	0.0883883894226096	3.53670336274323	0.000405154446173219	0.00377745134019228
ENSSSCG00000011873	HSPBAP1	1250.59710559679	0.784532561384358	0.10023060641078	7.82727541494729	4.98556139136577e-15	6.59755957457403e-13
ENSSSCG00000011877	CD86	15094.3710167495	0.31643803663367	0.06264764338485	5.05107645773302	4.39327162726937e-07	1.12641653993342e-05
ENSSSCG00000011889	GSK3B	2644.15088016376	0.2972955941685	0.0819861897566466	3.62616673675091	0.00028765965168079	0.00284127394320665
ENSSSCG00000011913	CCDC191	101.038510678584	-0.760784410496241	0.227409528138312	-3.34543770757717	0.000821528105475523	0.00665167525926793
ENSSSCG00000011918	USF3	556.077322853193	0.33784388465497	0.103216002834038	3.27317349421283	0.00106347178707946	0.00819545853699868
ENSSSCG00000011928	CCDC80	794.942884264638	0.429407010268006	0.0998108497270536	4.30220774036368	1.69104647588299e-05	0.000260471952173867
ENSSSCG00000011929	SLC35A5	911.021006789788	-0.257613489589545	0.0916971936121967	-2.80939338971525	0.00496349552187326	0.0275906681967905
ENSSSCG00000011936	ZBED2	108.114786750735	0.846463842423175	0.203683671906132	4.15577662412366	3.2418444204308e-05	0.000452864691058363
ENSSSCG00000011941	IFT57	61.1884722259166	-0.792045322429401	0.258452706618815	-3.06456578764937	0.002179862257738	0.0145881265937909
ENSSSCG00000011950	NXPE3	867.525980549056	-0.642577369093921	0.123295873361988	-5.2116697142601	1.87148523939033e-07	5.22275937441652e-06
ENSSSCG00000011953	ZBTB11	874.636971267049	0.505386355159922	0.0937863342786128	5.38869931368211	7.09694272905266e-08	2.24529753641262e-06
ENSSSCG00000011970	CMSS1	105.443432545013	-0.794643143305295	0.219078274895393	-3.62721106729878	0.000286499089717818	0.00283664062522702
ENSSSCG00000011977	DCBLD2	1180.51120147006	0.316344323926041	0.0849484911632871	3.72395459406062	0.000196126215040103	0.00207543020507184
ENSSSCG00000011997	CHMP2B	1350.48790401951	0.670753946069061	0.107254345128458	6.25386267815728	4.00423130450242e-10	1.95994444294475e-08
ENSSSCG00000012006	NA	4098.3411424905	0.479362776415892	0.0714343734686186	6.71053378282206	1.93913744031206e-11	1.35596389079094e-09
ENSSSCG00000012007	HSPA13	1991.75449006716	0.345937126684002	0.0823862845582744	4.19896501631058	2.68137738071392e-05	0.000384612021263942
ENSSSCG00000012014	BTG3	233.026056172573	0.374153814126224	0.145585671298193	2.56999065079606	0.0101701259611682	0.0479554560168955
ENSSSCG00000012026	ADAMTS1	317.269318812122	1.44487331102787	0.352266813918831	4.10164470207745	4.1022384042184e-05	0.000549360696852185
ENSSSCG00000012034	TIAM1	868.337640743784	0.308634897728496	0.100091986384236	3.08351256556842	0.00204572470797065	0.0138976712940857
ENSSSCG00000012050	RCAN1	17843.9002050627	0.773062873524573	0.0762732084456547	10.1354445326027	3.84620150364372e-24	1.89340807621373e-21
ENSSSCG00000012052	NA	3063.01191347746	-0.316467272902491	0.0879637043031037	-3.59770288677264	0.000321040049796992	0.00310128720004049
ENSSSCG00000012053	CBR3	42.8987586738288	-0.973492202855855	0.323405868395874	-3.01012535018141	0.00261139892578429	0.0169060949919133
ENSSSCG00000012056	CHAF1B	52.7500096492082	0.734052324432264	0.278848108373551	2.63244505660735	0.0084772733226713	0.0416362144935464
ENSSSCG00000012059	HLCS	581.212439098085	-0.277081709837735	0.105501521123984	-2.626329050859	0.00863113349713235	0.0422863694065318
ENSSSCG00000012063	VPS26C	1171.96521184465	0.27071774010999	0.0830197684607801	3.26088286114507	0.0011106591295017	0.00848471875032739
ENSSSCG00000012076	MX2	3358.77039473106	-0.286503931899735	0.100139319710985	-2.86105330779779	0.00422236048839675	0.0245000426830263
ENSSSCG00000012108	WWC3	655.113797794087	0.264251985356167	0.0946042363819479	2.79323628055404	0.00521835597429057	0.028606818251935
ENSSSCG00000012117	TLR7	4756.86414562008	-0.305536496410885	0.0654226267762534	-4.67019609982683	3.00912342668433e-06	6.04131843592235e-05
ENSSSCG00000012118	TLR8	7142.20675542305	-0.577180854769302	0.0754029126407767	-7.65462280640299	1.93880460508751e-14	2.41018871462748e-12
ENSSSCG00000012126	NA	400.95239150717	-0.752238333452872	0.120881320922997	-6.22294931681016	4.87895028001735e-10	2.31834907707233e-08
ENSSSCG00000012152	NA	72.0591070282639	-1.32044207801695	0.247016926182433	-5.34555302919505	9.01414014353444e-08	2.7803765099368e-06
ENSSSCG00000012165	NA	553.722267870759	-0.290238526135656	0.104411966834313	-2.77974388315301	0.00544017860877773	0.0295595046967892
ENSSSCG00000012167	PHEX	39.9803761840012	-1.05963887729122	0.331227724823766	-3.19912494600207	0.00137845413431579	0.0101100327956045
ENSSSCG00000012172	ACOT9	1137.31242548171	0.400522420250349	0.0906983513734407	4.41598346811444	1.00551769404689e-05	0.000167909175856649
ENSSSCG00000012173	SAT1	14811.5783409288	0.314173984854304	0.0748056435384506	4.19987008991931	2.67068168078996e-05	0.000383972890718248
ENSSSCG00000012178	NA	1061.80477381016	-0.336306725723247	0.0872351704083327	-3.85517359740404	0.000115647535924636	0.00133640772265211
ENSSSCG00000012235	NA	86.4722897405773	-0.642644338968935	0.221243301682067	-2.90469512108634	0.00367610989575517	0.0220874334896849
ENSSSCG00000012247	ATP6AP2	8654.26536528658	0.20493516911818	0.0635130262636147	3.22666358657804	0.00125242616862323	0.00934158112560366
ENSSSCG00000012254	GPR82	287.452754795938	0.589388811378208	0.153203888381725	3.84708780961013	0.000119530138454522	0.00137099947521646
ENSSSCG00000012262	KDM6A	1226.51697161686	0.393702644352624	0.100039393942507	3.93547610433234	8.30319259341756e-05	0.00101075560086241
ENSSSCG00000012264	NA	393.431365453818	-0.421205144815112	0.145093946232652	-2.90298221084791	0.00369627632198332	0.0221703944107927
ENSSSCG00000012266	SLC9A7	394.528111715378	0.524371962921526	0.118479453476697	4.42584724637223	9.60644873588939e-06	0.000162622509755971
ENSSSCG00000012267	JADE3	195.555975263331	0.556340062593219	0.156101591032888	3.56396151321743	0.00036529953961685	0.00347174257173546
ENSSSCG00000012270	UBA1	2774.00953092689	0.242929129900225	0.0719149271655251	3.37800703518868	0.000730132126988056	0.00607965905740325
ENSSSCG00000012277	TIMP1	19.7833313769537	1.60391919436614	0.549493197043212	2.9189063722658	0.00351261707978915	0.0213277090018041
ENSSSCG00000012287	TFE3	2569.47662556834	0.301767869599595	0.0724822195593266	4.1633364904423	3.13630642201724e-05	0.000441125978694471
ENSSSCG00000012288	CCDC120	60.0982634902743	0.76607332631192	0.270480314244675	2.83227017260463	0.00462187784611603	0.0261283650216582
ENSSSCG00000012315	SYNJ2	86.4719827736016	0.957290830102988	0.240988626726818	3.97234858385314	7.11674733747654e-05	0.00087870765623846
ENSSSCG00000012365	MSN	20158.1552653082	0.174919425488876	0.0614038510572516	2.84867190700767	0.00439021284347218	0.0251537939779386
ENSSSCG00000012377	KIF4A	99.4453167650331	0.814846973384839	0.213745604836808	3.81222797075507	0.000137719763891454	0.00154083375837466
ENSSSCG00000012378	PDZD11	190.79879032243	-0.411919565978652	0.155842780446663	-2.64317387560749	0.00821328454398934	0.0406927910156509
ENSSSCG00000012405	RPS4X	5951.4312601928	-0.335316102458417	0.0793460214887967	-4.22599767659129	2.37884445112847e-05	0.00034929292386672
ENSSSCG00000012440	PGK1	8066.50526750333	0.299534512366902	0.067872939812462	4.41316544111009	1.01870089571807e-05	0.000169420971940572
ENSSSCG00000012463	CHM	789.831944247416	0.367559786498545	0.0936803186329557	3.92355397443366	8.72522062693529e-05	0.00105172664305282
ENSSSCG00000012489	TRMT2B	114.580146372642	-0.744262160039015	0.198767077317572	-3.74439353882484	0.000180830031158859	0.00192681834932647
ENSSSCG00000012534	MORF4L2	1504.44457416868	0.357393352784728	0.0786772723564417	4.54252342615009	5.55848173204338e-06	0.000103806122422243
ENSSSCG00000012583	ACSL4	9157.6835877206	0.287768627111598	0.0816663829320292	3.5237097172665	0.000425550182603076	0.00393482050886255
ENSSSCG00000012623	SLC25A5	3189.07110607932	0.254536194085748	0.0746259166476436	3.410828375986	0.000647658440043451	0.00549326838154014
ENSSSCG00000012634	DOCK11	2632.50875055209	-0.246607112262078	0.0747137786350439	-3.30069120806599	0.000964469691668075	0.00759905793556914
ENSSSCG00000012642	STAG2	2447.65390279429	0.239305666175698	0.0880242295110517	2.7186340341173	0.00655520910164283	0.0341409049572231
ENSSSCG00000012653	ZDHHC9	1581.16388933772	-0.298665615216858	0.0785476972469788	-3.80234718120073	0.000143331678260917	0.00158917384176315
ENSSSCG00000012654	NA	1573.87968175465	-0.370341452656609	0.0874968194449979	-4.23262759727412	2.30976790934772e-05	0.000340207284191578
ENSSSCG00000012766	BGN	19.2868316739634	1.77631674281093	0.522492949119705	3.39969514575013	0.000674610215337275	0.0056943950069656
ENSSSCG00000012767	HAUS7	144.872370288701	0.600483275684437	0.177105733830337	3.39053548802483	0.000697562225692551	0.00585200975569068
ENSSSCG00000012771	SLC6A8	1857.46117290959	0.576223412901851	0.0769066154731504	7.49250775576026	6.75699351570424e-14	7.69984437016408e-12
ENSSSCG00000012793	HCFC1	1489.93344449786	0.258988209779843	0.0819981419070677	3.15846437195328	0.00158602694503438	0.0113220612601729
ENSSSCG00000012795	IRAK1	1654.21854006648	0.436550999018569	0.085631847608811	5.09799813047185	3.43264208490929e-07	8.98840981680396e-06
ENSSSCG00000012816	MTCP1	214.602317612124	-0.71237577151084	0.166760370408867	-4.27185289744931	1.93855444852406e-05	0.000290594270377413
ENSSSCG00000012818	NA	56.6936228031157	-1.86125043372497	0.313837405895796	-5.93062011971563	3.01792706199531e-09	1.27197357369782e-07
ENSSSCG00000012822	F8	2268.51420684765	-0.502015714790796	0.0882646684632614	-5.6876179736601	1.28823606232926e-08	4.71854798187089e-07
ENSSSCG00000012828	STARD8	627.404301436807	0.299182943085072	0.10493242166059	2.85119640193569	0.00435550573610028	0.0250482285486851
ENSSSCG00000012837	CHID1	775.464348379205	-0.31196048295708	0.0926190826944861	-3.36820959441063	0.000756580556680133	0.00624915228930363
ENSSSCG00000012846	GATD1	1838.82742408839	0.23689710943189	0.0761487473784453	3.11097841510845	0.00186468568944053	0.0128925206628902
ENSSSCG00000012850	DEAF1	387.59514642348	-0.378005672040886	0.134477480617782	-2.81092172685232	0.0049399802012005	0.0274847813454677
ENSSSCG00000012853	IRF7	159.693889446329	0.49796739385762	0.185168848326394	2.68926117086316	0.00716103684861265	0.0364401264830501
ENSSSCG00000012854	RASSF7	127.298552707691	0.804351766720505	0.183498316475233	4.38342859036024	1.16825954757702e-05	0.000190686608117114
ENSSSCG00000012886	NA	739.649170651538	0.260924110889767	0.0985928782255051	2.64648030959165	0.00813342401346282	0.0403946930321578
ENSSSCG00000012890	TCIRG1	650.038721517906	0.676208995762161	0.100635705884621	6.71937449852478	1.82506296465195e-11	1.2908649371248e-09
ENSSSCG00000012893	UNC93B1	2904.39605002842	-0.311791084625508	0.0735138383302104	-4.24125704367389	2.22271405431302e-05	0.000329181009222989
ENSSSCG00000012902	CDK2AP2	744.04085433509	0.298068970497426	0.0951419572307154	3.13288667979177	0.00173096257288293	0.0121384366863078
ENSSSCG00000012905	TMEM134	139.241771459071	-0.531384231097095	0.190607347514588	-2.7878475726463	0.00530595025017917	0.0289837238033533
ENSSSCG00000012913	PPP1CA	2532.26564830131	0.193615067606438	0.0713584421099914	2.71327486813685	0.00666218201208185	0.0345518221755969
ENSSSCG00000012916	POLD4	2065.76467001387	-0.352549283114293	0.0906989200540373	-3.88702845529195	0.000101478862194827	0.00120317953471265
ENSSSCG00000012974	CFL1	10099.4534846109	0.379990874863735	0.067511676381541	5.62852080159029	1.81761585406819e-08	6.42798802184404e-07
ENSSSCG00000012981	RELA	1242.46705574141	0.269644416042538	0.0849020857173262	3.17594572341007	0.00149348891525754	0.010821504601036
ENSSSCG00000012984	SCYL1	469.087953684273	0.338475554919885	0.113716416459333	2.97648805210924	0.00291570443149533	0.018439657984796
ENSSSCG00000012996	CDC42EP2	342.269755249041	0.414195847804065	0.128364478729369	3.22671701629633	0.00125219234527918	0.00934158112560366
ENSSSCG00000012997	POLA2	621.305648854913	0.367223313300634	0.105977037375063	3.46512152440153	0.000529991930832667	0.00466567288466211
ENSSSCG00000013003	ZNHIT2	61.0988389255649	0.709758561445357	0.264109262050817	2.68736717498681	0.00720177386319888	0.0365644517056059
ENSSSCG00000013008	CDCA5	81.6776922241092	1.06634245688091	0.26463516222359	4.02948137322719	5.59000448170008e-05	0.000720130104342622
ENSSSCG00000013017	EHD1	207.614760416279	-0.502219892556644	0.159779298086024	-3.14321003141629	0.00167105889231793	0.0118397937753349
ENSSSCG00000013034	PLCB3	673.82929839767	0.30249811896588	0.100821361794556	3.00033756320691	0.00269680551989371	0.0173404313131306
ENSSSCG00000013041	FERMT3	3518.69592390425	0.241210153779377	0.0666130540084497	3.62106432995521	0.000293393544456668	0.00288632642016643
ENSSSCG00000013042	NA	585.660908754303	-0.280774759696753	0.102790535795431	-2.73152345713558	0.00630422530591039	0.0330313326414049
ENSSSCG00000013050	MARK2	850.199151822455	0.283503285788729	0.0908921987544098	3.11911571811299	0.00181394705584249	0.0126054468753549
ENSSSCG00000013062	MTA2	1524.85328639139	0.361766058503249	0.0766685426684222	4.71857225808794	2.37505609117334e-06	4.91257400236475e-05
ENSSSCG00000013064	NA	3415.77549718457	-0.224392640856953	0.0797454781767799	-2.81386037161278	0.00489504851666351	0.0272841313834139
ENSSSCG00000013074	RAB3IL1	917.002887153769	0.94891345827736	0.0938684542568743	10.108970748369	5.0411078573452e-24	2.33968681621505e-21
ENSSSCG00000013086	CYB561A3	1252.84915044888	-0.448354811924403	0.106437780024703	-4.21236530694596	2.52710409153225e-05	0.000368060000644822
ENSSSCG00000013100	NA	2531.1196833504	0.437101450498253	0.10068118951983	4.34144106344871	1.41551249906184e-05	0.000224400147733124
ENSSSCG00000013102	MS4A7	4285.75484329724	1.87927152787435	0.200003553802283	9.39619067835235	5.65742709821726e-21	1.98931300850742e-18
ENSSSCG00000013119	STX3	2684.23734210876	0.61449230110005	0.0775008916979896	7.92884168990781	2.21199308924275e-15	3.16546499410587e-13
ENSSSCG00000013145	DTX4	687.748333902733	-0.670983509715629	0.113418990752873	-5.91597143707286	3.29922466389103e-09	1.36712316291269e-07
ENSSSCG00000013147	FAM111B	1430.85419939047	0.284389440396481	0.0798082824883026	3.563407600435	0.000366071588221583	0.00347626777487887
ENSSSCG00000013155	ZFP91	3535.87640392271	0.188621166003111	0.0699958656389477	2.69474724373088	0.0070442043691851	0.0360020860347014
ENSSSCG00000013181	SERPING1	286.581595245157	-0.988124524127329	0.155482612166492	-6.35520917971995	2.08143183825434e-10	1.12351673830685e-08
ENSSSCG00000013236	MYBPC3	60.3806644996137	-0.859891991985343	0.278782636414814	-3.08445318920748	0.0020392669843939	0.0138658888270363
ENSSSCG00000013256	ARHGAP1	1277.9471674766	-0.314324348212943	0.0895717443583351	-3.50919087782277	0.000449472205110938	0.00410664768247982
ENSSSCG00000013267	PEX16	248.995648497679	-0.362442031910304	0.136939262097601	-2.6467356867454	0.00812728488245507	0.0403804986065299
ENSSSCG00000013269	MAPK8IP1	201.838124482569	0.81507325399435	0.15578541956146	5.23202528380899	1.67662810259059e-07	4.77644955059778e-06
ENSSSCG00000013295	TRIM44	139.367744149653	-0.620333891819987	0.192144183271084	-3.22848124392502	0.0012444941950827	0.00930152222834547
ENSSSCG00000013302	CAT	4021.74175386091	-0.203250353191332	0.0763268181955942	-2.66289566362488	0.00774714312795788	0.0387735219502959
ENSSSCG00000013304	NAT10	895.238087265272	-0.403563822327732	0.0943814232461177	-4.27588193150427	1.90382107106745e-05	0.000287136347078764
ENSSSCG00000013314	QSER1	1317.57898368917	0.54157606670737	0.0987406788385313	5.48483232116521	4.13861786377771e-08	1.3803243915857e-06
ENSSSCG00000013318	RCN1	324.216162778355	-1.13366600847213	0.139273146239477	-8.13987505188413	3.95686029802869e-16	6.85874361800551e-14
ENSSSCG00000013352	E2F8	109.588028541597	1.56901311589723	0.211806486607144	7.40776706620609	1.2844364499651e-13	1.41138923122504e-11
ENSSSCG00000013362	UEVLD	1081.23962350737	0.420599903428958	0.0976265056748023	4.30825522763247	1.6454744242631e-05	0.000254727719992529
ENSSSCG00000013366	LDHA	40569.0535118274	0.291584557181829	0.0711841192013291	4.09620236161304	4.19982847492733e-05	0.000560599664218337
ENSSSCG00000013367	GTF2H1	1612.23707812791	0.262863969522003	0.0825616311005234	3.1838514576093	0.00145329568917049	0.0105957997906524
ENSSSCG00000013387	NA	1005.3396409127	-0.80158177825699	0.129189690906871	-6.20468841306251	5.48053779536549e-10	2.56459994857654e-08
ENSSSCG00000013388	PDE3B	472.847922508515	-0.80893916855127	0.116483274812425	-6.94468085528947	3.7931685090352e-12	3.05114541442459e-10
ENSSSCG00000013391	PSMA1	1414.46846168678	0.2704819632838	0.0828980311777513	3.26282734874401	0.00110306698131994	0.00845295475660306
ENSSSCG00000013392	COPB1	2802.18310373898	0.236809369965833	0.0736745889645551	3.21426116241737	0.00130780663756714	0.00966677254566894
ENSSSCG00000013395	BTBD10	638.190578101235	0.279455591005171	0.0973431859844517	2.87082848356543	0.00409397592968832	0.0239129386647718
ENSSSCG00000013400	NA	1363.11732323466	0.594838071929434	0.0904962642987489	6.57306770106816	4.92890330029171e-11	3.15937567274428e-09
ENSSSCG00000013405	EIF4G2	13846.5200660266	0.231711687858266	0.0677737804802989	3.41889866872074	0.000628751365322111	0.00535875557688312
ENSSSCG00000013409	SBF2	860.40032903465	-0.550334939612867	0.110264673495453	-4.99103586096015	6.00563453245243e-07	1.47527633115553e-05
ENSSSCG00000013411	WEE1	78.5485827747886	0.797271981427774	0.250747082183749	3.17958627667511	0.00147485457290842	0.0107212257701028
ENSSSCG00000013418	CFD	1382.62652609228	-0.801434670770174	0.0959987331371769	-8.34838798992241	6.92009285639682e-17	1.39615709481436e-14
ENSSSCG00000013421	PTBP1	4410.34588938791	0.232769336774081	0.0680305205265957	3.42154278656567	0.000622669267813213	0.0053147192746409
ENSSSCG00000013427	DAZAP1	3346.88333965738	-0.299506062282186	0.0716582891594965	-4.17964293866335	2.91967157075889e-05	0.00041636614161448
ENSSSCG00000013455	IZUMO4	54.8725977461383	-0.91286341093823	0.276408669464807	-3.3025860321449	0.000957976964725798	0.00756242623789634
ENSSSCG00000013457	DOT1L	886.851796649915	0.255212650001525	0.0907423318133549	2.81249825634263	0.0049158290026306	0.027376147596525
ENSSSCG00000013507	MPND	137.886335745356	-0.673887473863556	0.189573494943717	-3.55475576405671	0.000378330347206821	0.00356790159622555
ENSSSCG00000013508	SH3GL1	869.884821151409	0.396457813508978	0.091155058387786	4.34926838423374	1.36592463134049e-05	0.000217751741423671
ENSSSCG00000013509	CHAF1A	246.553485852503	0.570071671380784	0.140751641920234	4.05019553309264	5.11748539352277e-05	0.000668586971741876
ENSSSCG00000013517	UHRF1	203.282646307836	1.51683607641909	0.185114142713707	8.19405829388733	2.52562647373658e-16	4.63923656899642e-14
ENSSSCG00000013538	KHSRP	1439.77901330522	0.219316712317258	0.0838887222759657	2.61437659755718	0.00893904454566949	0.0433462652575076
ENSSSCG00000013550	SLC25A23	301.384179085302	-0.537549592332653	0.14211710036011	-3.78244131755121	0.000155297712157242	0.00170191357392625
ENSSSCG00000013551	C3	138.751095563646	-1.17229803835931	0.198656642287134	-5.90112681289001	3.61027266205688e-09	1.4810541883978e-07
ENSSSCG00000013553	VAV1	2978.6425790894	0.321704562250057	0.070671233894065	4.55212884399735	5.31057944557847e-06	9.99347113711532e-05
ENSSSCG00000013554	TRIP10	407.33474420414	0.403112729224027	0.113322124054192	3.5572288517223	0.000374787631137857	0.00353720197577731
ENSSSCG00000013556	NA	4840.54149757793	0.32802372476391	0.0831107807338302	3.94682521169469	7.91943275210107e-05	0.000968831599205843
ENSSSCG00000013576	STXBP2	1727.9402363038	0.234783509885189	0.0827232196460923	2.83818147902902	0.00453713779971873	0.0257914803238514
ENSSSCG00000013579	CD209	19793.7999829796	-0.394550216178134	0.0889006362092475	-4.43810340400121	9.07550199570109e-06	0.000155343815105832
ENSSSCG00000013597	RPS28	2518.82501387154	-0.377895200408118	0.0948226292888544	-3.98528498146735	6.73991856925153e-05	0.00084046945597445
ENSSSCG00000013604	MYO1F	6662.73134123721	0.363608043021078	0.0710119269125078	5.12037989715546	3.04920764138953e-07	8.08176921393092e-06
ENSSSCG00000013627	PRKCSH	1298.30458187898	-0.524428928183	0.092259151864295	-5.68430250642655	1.31347607082266e-08	4.79672106932181e-07
ENSSSCG00000013629	SMARCA4	2764.42715560436	0.27841865683616	0.0803126194753219	3.46668628983906	0.000526916466059037	0.00465190885781103
ENSSSCG00000013632	C19orf38	474.209500884859	-0.367959215570978	0.120556742412198	-3.05216620994021	0.00227196259134279	0.0150490008674143
ENSSSCG00000013655	ICAM1	3054.46883438376	0.327205225779459	0.0868797089855944	3.76618694514404	0.000165759695948841	0.00179736086171135
ENSSSCG00000013659	DNMT1	1778.51319802271	0.274168023869031	0.0861250441189066	3.18337165076522	0.0014557063504164	0.0106070918025901
ENSSSCG00000013662	PPAN	428.175986103351	-0.323862221303184	0.111725689805016	-2.89872653163646	0.00374681534930933	0.0223519420765632
ENSSSCG00000013683	NA	5011.19040481639	-0.251965384679359	0.0978101377823056	-2.57606614602829	0.00999315272614067	0.0473049523422302
ENSSSCG00000013715	NA	263.276208795187	-0.372244297355472	0.139657690688017	-2.66540493059586	0.00768956701418038	0.0385794950034724
ENSSSCG00000013720	MAN2B1	4457.40114201821	-0.441096606659272	0.0805808251448063	-5.47396487770643	4.40076323048022e-08	1.44427181540053e-06
ENSSSCG00000013729	GCDH	321.803031696256	-0.360960434888864	0.140286539151955	-2.57302259411989	0.0100814626038089	0.0476286219827546
ENSSSCG00000013731	DNASE2	5664.72589449098	-0.272156615746	0.0751292239150257	-3.62251333853548	0.000291754411542221	0.00287249723428009
ENSSSCG00000013736	PRDX2	492.855527396695	-0.383450554077121	0.107932490506994	-3.55268883610419	0.000381315223572242	0.0035905481687097
ENSSSCG00000013751	NACC1	762.58160096085	0.242450423892231	0.0924459797250595	2.62261727998658	0.00872572301783373	0.0426270693744363
ENSSSCG00000013752	STX10	283.458357408568	-0.382730743894028	0.132951263534293	-2.87872964663708	0.00399280459542725	0.023460328127436
ENSSSCG00000013758	ZSWIM4	102.744041671694	0.60288147550548	0.207231763166211	2.90921365670154	0.00362339140209476	0.0218486418351691
ENSSSCG00000013763	DCAF15	642.910200568591	0.374501070850101	0.0999306184763452	3.74761085801496	0.000178526940984859	0.00190860902817012
ENSSSCG00000013768	NA	173.858936611667	-0.504519988390283	0.191875077098022	-2.62941907839621	0.00855308852481475	0.0419708375099263
ENSSSCG00000013772	ASF1B	75.4944139685718	1.01194059516683	0.240333939603548	4.21056050941503	2.54737881345389e-05	0.000370574362377979
ENSSSCG00000013775	ADGRE5	1575.20920908698	0.424008701554793	0.0958616396920288	4.42313216127943	9.72801915013459e-06	0.00016422871286791
ENSSSCG00000013776	DDX39A	1538.17193220792	0.452436283827475	0.0768166435396256	5.88982104632165	3.86614042071584e-09	1.58075050357973e-07
ENSSSCG00000013786	ZNF333	291.36021632087	-0.449146934887756	0.140176712885343	-3.20414800463422	0.00135462820085424	0.00996068649370193
ENSSSCG00000013787	ADGRE3	511.278354550344	-0.800579671753804	0.123681758504948	-6.4729001384774	9.61394959038602e-11	5.63140547401293e-09
ENSSSCG00000013835	CASP14	200.87674751586	-0.516628890589538	0.168468201950074	-3.06662553888146	0.00216489878261425	0.0145354115208039
ENSSSCG00000013839	RASAL3	720.62382604835	0.499424823959367	0.100466621879446	4.97105222228579	6.65905083988319e-07	1.62283046903846e-05
ENSSSCG00000013842	NA	826.402493727368	-0.434078197146049	0.101470624507921	-4.27787055860845	1.88689684218206e-05	0.000284932999223738
ENSSSCG00000013849	NA	9136.07166703613	0.543259892683815	0.0765249751298021	7.0991188401216	1.2555481328062e-12	1.11165689715438e-10
ENSSSCG00000013856	AP1M1	1084.80634054176	0.275740853255251	0.0870080339156729	3.16914244404713	0.00152889445089926	0.0110229080300042
ENSSSCG00000013857	EPS15L1	325.287834369259	0.357784353152824	0.130488648016975	2.7418810646753	0.00610884565772943	0.0322891655742301
ENSSSCG00000013873	NR2F6	172.400023169171	-0.494976405906742	0.171861445553498	-2.88008985559628	0.00397561846710729	0.0233954628119731
ENSSSCG00000013876	MYO9B	3170.29116576393	0.283828270654737	0.0672075005773615	4.22316360847293	2.40896814774099e-05	0.000352942511836289
ENSSSCG00000013883	NIBAN3	2412.13056454617	-0.22674302080522	0.0782398883994199	-2.89804887818451	0.00375492065742056	0.0223858128511116
ENSSSCG00000013886	B3GNT3	1191.06123959123	-0.281503418631452	0.0842123856591973	-3.34277928867471	0.00082943842083772	0.0067024941859815
ENSSSCG00000013888	JAK3	506.369027321806	-1.1623116581684	0.121102406652994	-9.59775854412938	8.17017856261697e-22	3.046981441519e-19
ENSSSCG00000013938	GATAD2A	1665.77675500003	0.502694144437068	0.078504891480744	6.40334805838653	1.52006123127886e-10	8.50289945475807e-09
ENSSSCG00000013978	ZNF672	649.17689764856	-0.564994448437886	0.118404770792169	-4.77172030027066	1.82659045532005e-06	3.957719847469e-05
ENSSSCG00000013992	ARF1	8540.2310778737	0.180675900022691	0.0628537639686581	2.87454383977361	0.00404611594496909	0.0237008800260517
ENSSSCG00000014009	CNOT6	530.809098458736	0.302115165726424	0.112418870659034	2.68740616193111	0.00720093322009194	0.0365644517056059
ENSSSCG00000014014	TBC1D9B	3267.37046620733	-0.289714338951174	0.0758383665620215	-3.82015531300034	0.000133367666253045	0.00150721383707642
ENSSSCG00000014016	SQSTM1	19047.4790756307	0.298671148215572	0.0773228652636054	3.86264977632886	0.000112163754235425	0.00130472525838882
ENSSSCG00000014022	HNRNPH1	2873.70529786957	-0.361718915288243	0.0968160021259061	-3.73614802662311	0.000186860694649953	0.00198763575545114
ENSSSCG00000014033	RMND5B	340.193046803867	-0.419721413715909	0.125085418098163	-3.35547836108701	0.000792278544556186	0.00648740655213106
ENSSSCG00000014039	RGS14	638.497826644645	0.361306313492801	0.102643150361416	3.52002361794829	0.000431508372781984	0.00398392613940576
ENSSSCG00000014049	UNC5A	91.7017137825368	-0.945737119348204	0.219397980540282	-4.31060084062426	1.62811561838118e-05	0.000252995188325974
ENSSSCG00000014051	TSPAN17	705.766367313926	-0.257516557974662	0.0942975696370062	-2.7308928423708	0.00631630052008545	0.0330786002130603
ENSSSCG00000014062	NA	199.752964644909	0.427225576674628	0.155819714698793	2.74179411443843	0.00611046287660534	0.0322891655742301
ENSSSCG00000014075	NA	1164.44987195788	-0.329851141075128	0.102138418571607	-3.2294522050376	0.00124027610523699	0.00927907478854201
ENSSSCG00000014080	HMGCR	428.850326989693	0.496695634982199	0.120839500544324	4.11037477600307	3.95017458080535e-05	0.00053102261476049
ENSSSCG00000014098	NA	465.177906995652	-0.289037981183754	0.110490898582718	-2.61594380072281	0.00889812017694779	0.0432159293676781
ENSSSCG00000014113	HOMER1	51.5546766128579	0.876739340210071	0.303865666030142	2.88528596094533	0.00391058274205017	0.0230938300414642
ENSSSCG00000014119	SERINC5	1441.30238321803	-0.506520943151676	0.0802432793659995	-6.31231608620295	2.74890048458638e-10	1.39796356462002e-08
ENSSSCG00000014126	MSH3	122.6253019626	-0.736392403116448	0.210133685117465	-3.50439960496959	0.000457638084374631	0.00416271389829903
ENSSSCG00000014136	VCAN	1017.73228695452	0.707174749707901	0.111048712736216	6.36814900671306	1.91323004471614e-10	1.04649431823651e-08
ENSSSCG00000014139	ARSK	134.563241207161	-0.694974897309376	0.210920814114544	-3.29495645191261	0.000984369332497431	0.00772124498090878
ENSSSCG00000014171	ERAP1	645.272578320121	-0.565647432465466	0.104179535232795	-5.42954459531323	5.6498034528383e-08	1.81546034188201e-06
ENSSSCG00000014173	LNPEP	1285.52191940037	-0.217567513880331	0.0805119979104561	-2.70229927870261	0.0068861748226832	0.0354446480730916
ENSSSCG00000014177	CHD1	1905.13078698797	0.235668524541122	0.0762237733509495	3.09179819078304	0.00198948052731769	0.0135949677122148
ENSSSCG00000014207	APC	2020.40224092738	0.36058986371276	0.0744733870046543	4.84186201562478	1.28628075350398e-06	2.91196125822823e-05
ENSSSCG00000014214	TRIM36	662.035523593469	0.309895368533904	0.113400038152939	2.73276247152543	0.00628056076017032	0.0329756234110137
ENSSSCG00000014232	LOX	19.4799031195164	3.90182692659273	0.648554791698058	6.01618703082417	1.78573241483877e-09	7.68426882147577e-08
ENSSSCG00000014242	NA	133.64530876046	-0.715646033709952	0.188134947091824	-3.80389738734007	0.000142437201507632	0.00158353625921809
ENSSSCG00000014248	LMNB1	2740.40081570565	0.439339438906626	0.0888593980817883	4.9442090357426	7.64536346056003e-07	1.84132070663625e-05
ENSSSCG00000014255	SLC12A2	296.31898142284	-0.429053652372969	0.151667915230626	-2.8289018921408	0.00467080149827864	0.0262962278313427
ENSSSCG00000014258	ISOC1	635.272683438966	-0.293405548704244	0.102317824442478	-2.86758978998026	0.00413611420946788	0.0241209811176045
ENSSSCG00000014269	FNIP1	3132.54252494258	0.324390507412868	0.0873403899752912	3.71409501955096	0.000203932164196624	0.00214580424432372
ENSSSCG00000014277	IRF1	538.522586393438	-0.273993093014864	0.102484230844264	-2.67351465447622	0.00750609966056702	0.0378131676310267
ENSSSCG00000014283	KIF3A	352.299542264853	0.350934628466959	0.125149276391367	2.80412830649947	0.00504528229986521	0.0278815847617607
ENSSSCG00000014291	AFF4	3092.77853612045	0.327445917850516	0.0846163501373196	3.86977123592686	0.000108937524262573	0.00127685153438046
ENSSSCG00000014292	HSPA4	3051.10396696364	0.194026139787277	0.0717030353089933	2.70596828922445	0.00681055490429069	0.0351288764489126
ENSSSCG00000014298	PPP2CA	3647.32006509897	0.283251744439621	0.0810340469624634	3.49546585734302	0.000473234993298421	0.00428242872244388
ENSSSCG00000014307	MACROH2A1	3570.58649647074	-0.311346671281704	0.0770328460917648	-4.04173916813115	5.30562295667529e-05	0.000690966155849765
ENSSSCG00000014316	TGFBI	791.560891090457	0.344823228563142	0.0977463947339434	3.52773347295027	0.000419133950980706	0.00389010673809921
ENSSSCG00000014326	KIF20A	221.100780075476	0.45883288004566	0.178177580722227	2.57514373124735	0.0100198439132572	0.0473920903306902
ENSSSCG00000014336	EGR1	417.473394078793	-1.64778405961763	0.365443669432193	-4.50899604357046	6.51351234230877e-06	0.000117684780539879
ENSSSCG00000014337	ETF1	3894.80104372425	0.242932643983369	0.0700136161241941	3.46979141246528	0.000520862696168195	0.00461169582859135
ENSSSCG00000014339	CTNNA1	4745.83350923714	0.289791180769211	0.0648482913064102	4.46875584431267	7.86758710447562e-06	0.000138126097710102
ENSSSCG00000014349	STING1	351.481916113191	-0.494922520344857	0.12176918248317	-4.06443165875128	4.81496440433649e-05	0.000631745916035919
ENSSSCG00000014361	CYSTM1	1049.75314855207	0.280937077394301	0.0846266739665719	3.31972254404412	0.000901069537580416	0.00716373565827014
ENSSSCG00000014362	HBEGF	1355.19790812447	0.522606162667395	0.0990427930947355	5.27656931249422	1.31624742041331e-07	3.87537248876236e-06
ENSSSCG00000014364	ANKHD1	2355.37019745677	0.272494587823846	0.0722224084493669	3.77299225648068	0.000161301296098287	0.00176143305331111
ENSSSCG00000014369	CD14	3797.11951945221	0.235153385544943	0.0793322280489193	2.96415960232376	0.00303510825581376	0.0189960945823403
ENSSSCG00000014387	DIAPH1	3729.15044049528	0.255540803361544	0.0716197587413308	3.56802100219969	0.000359687679448053	0.0034288739511752
ENSSSCG00000014391	ARAP3	353.273142668344	0.811301766465355	0.125042722311219	6.48819660568572	8.686987539402e-11	5.26653968706505e-09
ENSSSCG00000014394	RNF14	1639.12480348073	0.440852560852531	0.0765294882442319	5.76055806678883	8.38362819907965e-09	3.19434403238617e-07
ENSSSCG00000014430	ABLIM3	265.980401634646	0.780092467169421	0.149547423142684	5.21635512519082	1.8247817389362e-07	5.10399746842905e-06
ENSSSCG00000014434	IL17B	59.6008587397017	-0.754154488142785	0.287781872580616	-2.62057676315775	0.00877811652091662	0.0428189774169326
ENSSSCG00000014441	CSF1R	10176.8372377916	-0.188250996393614	0.0706409143980328	-2.66490033428639	0.00770111427392634	0.0386079270675389
ENSSSCG00000014569	RPL27A	2871.9731258682	-0.361375227541829	0.0906607473067134	-3.98601642140964	6.71918635938357e-05	0.00083952311192826
ENSSSCG00000014670	NA	1618.66381066141	-0.265777387526847	0.0820547947933704	-3.23902324289671	0.00119939798935605	0.00901709899511601
ENSSSCG00000014672	TRIM34	457.469728263151	-0.826684824550061	0.125280215685387	-6.59868615349522	4.1481739418225e-11	2.68692508957945e-09
ENSSSCG00000014792	STIM1	1224.80921128361	0.321767059811025	0.0834989755442079	3.85354500116792	0.000116419853916324	0.00134407048982008
ENSSSCG00000014794	NUP98	5316.47917404854	0.469458598318839	0.081475357148886	5.76197042574435	8.31375685376985e-09	3.18745811835968e-07
ENSSSCG00000014820	FCHSD2	535.102715994848	-0.876307113907718	0.115268635746326	-7.60230316108038	2.90906259242575e-14	3.54473597277066e-12
ENSSSCG00000014850	SPCS2	2478.13044595914	0.198094952895518	0.0708101378818136	2.79755072961658	0.00514916804438287	0.0283411498757692
ENSSSCG00000014851	SLCO2B1	119.677418252149	-0.65292642063821	0.206374279081559	-3.16379746324964	0.0015572512446338	0.011181500039503
ENSSSCG00000014852	ARRB1	2306.58407656246	-1.13527958399654	0.0947749389296298	-11.9786896917916	4.59529248884749e-33	4.71285538835384e-30
ENSSSCG00000014855	RPS3	6645.48137301052	-0.307412493674529	0.0838444349359313	-3.66646270452457	0.000245928767267255	0.00250075278569156
ENSSSCG00000014868	EMSY	351.648028902871	0.331020908447967	0.121668392989475	2.72068119184085	0.00651475578506564	0.0339877488117011
ENSSSCG00000014871	TSKU	2402.97709771555	-0.254535715275466	0.0793715582415486	-3.20688822185961	0.00134179121097501	0.00989420277619497
ENSSSCG00000014882	RSF1	964.644800470624	0.266227638798805	0.0993062372737692	2.68087530156705	0.00734298731132469	0.0371129958277096
ENSSSCG00000014898	DDIAS	139.203288447475	0.76999689920403	0.190651456149943	4.03876746998693	5.37327989184735e-05	0.000698299425860246
ENSSSCG00000014899	PRCP	1898.50762483731	-0.32675868704175	0.0818785554407817	-3.99077249571259	6.58584324872361e-05	0.000824536855158103
ENSSSCG00000014910	NA	5152.69102844126	-0.271797028072221	0.0905281164862494	-3.00234931004562	0.00267904571977225	0.0172623118708048
ENSSSCG00000014913	PICALM	15130.9331372077	0.319662274636005	0.0789893660204865	4.04690264956802	5.1899812802526e-05	0.00067662181796683
ENSSSCG00000014915	EED	599.090620089239	0.280994635076237	0.106066098436663	2.64924079623832	0.00806728293146979	0.0401147680959995
ENSSSCG00000014924	CTSC	37325.4866788743	-0.320972168672585	0.0610985554086182	-5.25335118851779	1.49356357839436e-07	4.30475104433241e-06
ENSSSCG00000014970	MTMR2	1468.65068670509	0.421016428151475	0.0867141143039288	4.85522376064216	1.20250879363139e-06	2.75591726689413e-05
ENSSSCG00000014985	MMP1	291.205397766702	1.39341681407666	0.186414453101776	7.47483250837798	7.73022478361003e-14	8.64871603744442e-12
ENSSSCG00000014987	MMP12	1034.9239840195	1.18250074681529	0.213975101051699	5.52634741613972	3.26966363438123e-08	1.1085330674471e-06
ENSSSCG00000014988	MMP13	337.516132940949	1.14582069503804	0.164606601926601	6.96096439405857	3.37951188573894e-12	2.75134191189081e-10
ENSSSCG00000014997	NA	3144.69697347555	-0.321986921256084	0.0771969135115124	-4.17098179978486	3.03290087569531e-05	0.000430022017018228
ENSSSCG00000015013	RDX	1212.49369413932	0.265765664028046	0.082460417780691	3.22294830878577	0.00126878447957641	0.00941781095404576
ENSSSCG00000015027	NA	144.107382408349	-0.61618115218937	0.189489490475787	-3.25179592093581	0.00114678329673918	0.0087012712903632
ENSSSCG00000015034	SDHD	1853.04424493945	-0.207483032851164	0.0739087932288143	-2.80728481398441	0.00499610469578549	0.0276968740950594
ENSSSCG00000015037	IL18	261.771440788374	-0.723674267452904	0.151555004562907	-4.77499419791527	1.79712435573093e-06	3.92149103652137e-05
ENSSSCG00000015071	SIK3	441.206220910074	0.360545034938135	0.116677886429216	3.09008884178636	0.00200096632917662	0.0136507165261512
ENSSSCG00000015074	SIDT2	715.058732744655	-0.346207850585694	0.104883163963257	-3.30089060534995	0.000963784531334705	0.007598524168569
ENSSSCG00000015089	JAML	7413.85048912991	-0.370112854612834	0.0837186156400318	-4.42091465301126	9.82839901761197e-06	0.000165437325072699
ENSSSCG00000015097	DDX6	4567.69007936269	0.231765098699572	0.0829296529862422	2.79471926330165	0.00519448020554371	0.0285013231786119
ENSSSCG00000015105	SLC37A4	687.233582982885	0.332084667654249	0.0985918549563552	3.36827690077701	0.000756395865068486	0.00624915228930363
ENSSSCG00000015111	C2CD2L	802.921418007254	0.322974485636964	0.0921096865565408	3.50641173269772	0.00045419205000312	0.00413748449991739
ENSSSCG00000015115	CBL	2529.37833548799	0.430095344028505	0.0834672759488777	5.15286187477751	2.56540924319829e-07	6.90864147834602e-06
ENSSSCG00000015129	ARHGEF12	1010.88834350403	0.287579345610833	0.0890372105403432	3.22987820334431	0.00123842963576088	0.00927089630614913
ENSSSCG00000015175	VWA5A	2623.61338577041	-0.389436969426862	0.0957446473158194	-4.06745421644597	4.75295429469318e-05	0.000624942398555438
ENSSSCG00000015196	SIAE	371.719421107331	-0.928179282260703	0.143215560458154	-6.48099465792272	9.11198986567376e-11	5.41745213897812e-09
ENSSSCG00000015244	APLP2	3731.94358522048	-0.342094118475891	0.0787227291607437	-4.34555714877937	1.38922595879908e-05	0.000220894106911374
ENSSSCG00000015246	ST14	123.538306082317	-0.908688769140241	0.193577889354136	-4.69417644841589	2.67682913383366e-06	5.4542609520018e-05
ENSSSCG00000015247	ZBTB44	549.902295046292	-0.338186094422891	0.107989330043313	-3.13166212150078	0.00173819788295633	0.0121711139669919
ENSSSCG00000015273	ATP2B4	1677.81264076286	-0.314358701659643	0.0925166444692375	-3.39786103855258	0.000679149080277958	0.00572877843110407
ENSSSCG00000015284	MDM4	2486.16690252828	-0.767469181183791	0.10147716734547	-7.56297402913319	3.93956284860739e-14	4.70720388134088e-12
ENSSSCG00000015293	NA	171.332523443331	-0.530708887260831	0.169666634159306	-3.1279508189131	0.00176029633627646	0.0122951004600195
ENSSSCG00000015298	SRI	904.242195762874	-0.303690802222046	0.0882514315128655	-3.44119972918256	0.000579140867049039	0.00500877487756326
ENSSSCG00000015310	AKAP9	1589.65449714302	0.389154015642054	0.0760050018604156	5.12011059952003	3.05356519418045e-07	8.08176921393092e-06
ENSSSCG00000015311	CYP51A1	1153.22077174932	0.610496021713133	0.0920898702950569	6.62935043514664	3.37167268280437e-11	2.24298247066343e-09
ENSSSCG00000015326	COL1A2	80.0680445747578	0.951442465547501	0.287357420553241	3.31100712038588	0.000929608431446186	0.00736209199858958
ENSSSCG00000015334	PDK4	571.581280405163	-0.712726246565599	0.112719495195663	-6.32300779318094	2.56520358540186e-10	1.31541502189753e-08
ENSSSCG00000015336	SLC25A13	667.85524622434	0.277158166363703	0.100242111011051	2.7648875663956	0.00569424187492852	0.0306385232328884
ENSSSCG00000015340	ASNS	4294.96660391341	-0.21014888802884	0.077928072902688	-2.69670325726214	0.00700296447465346	0.0358657860131337
ENSSSCG00000015353	SCIN	115.012903321431	-0.812041156457775	0.230925515099552	-3.51646354932977	0.000437336704458379	0.00401964363089564
ENSSSCG00000015362	TSPAN13	333.378918901858	-0.441663717615564	0.121270508897611	-3.64197133854251	0.000270558202146525	0.00271374066325777
ENSSSCG00000015384	TOMM7	218.506010258521	-0.497648243468325	0.17517095386649	-2.84092900383254	0.00449823253433818	0.025653265894393
ENSSSCG00000015386	HYCC1	843.348021653022	0.422979624303836	0.119960630115985	3.52598701669768	0.000421907651963067	0.00390701088992435
ENSSSCG00000015403	HGF	13.351202857234	-2.10882478351375	0.603966877642568	-3.49162323560692	0.000480094935033663	0.00432345966144844
ENSSSCG00000015405	NA	4527.45184527826	-0.706849548201693	0.0878921033804776	-8.04224180574903	8.82096088973747e-16	1.44746087559999e-13
ENSSSCG00000015411	PTPN12	2956.8829549271	0.460864097924188	0.084611042120444	5.44685523750136	5.12681549888154e-08	1.65605559959935e-06
ENSSSCG00000015413	FGL2	3396.74915877743	-0.666321057932114	0.176007748006141	-3.78574844278369	0.000153246640805471	0.00168393429320798
ENSSSCG00000015424	PSMC2	2139.96561940021	0.217051057034333	0.070953844292786	3.05904576697334	0.00222043225686862	0.0148193382783526
ENSSSCG00000015434	NA	2748.50080198175	0.246329378950882	0.0790762812593927	3.1150855228365	0.00183891584263906	0.0127501618452726
ENSSSCG00000015435	NAMPT	1653.99599070132	0.228563755937167	0.0861201638931329	2.65400976501617	0.00795415249935701	0.0396322893965938
ENSSSCG00000015453	PDIA4	4463.53812270853	0.258398571918957	0.0674131348413753	3.83305972236678	0.000126559212070171	0.00144352569318591
ENSSSCG00000015460	NA	839.977688107011	-0.449235058349817	0.108516748749814	-4.13977624214977	3.476447457342e-05	0.000479648417685067
ENSSSCG00000015485	SUCO	1094.9814109121	0.452026344261942	0.100949597417805	4.47774291155536	7.54363692048109e-06	0.00013396758958205
ENSSSCG00000015497	KLHL20	662.874560015923	0.364353504702374	0.0997476942158665	3.65275114945382	0.000259445636611778	0.00261767401052282
ENSSSCG00000015504	CACYBP	1166.55988928282	-0.221191101459617	0.0856078389871772	-2.58377158069308	0.00977264932303047	0.0464191413425457
ENSSSCG00000015523	RALGPS2	281.484604470813	0.341275885102568	0.133493605030964	2.55649613345454	0.0105732246133603	0.0493270186947027
ENSSSCG00000015535	QSOX1	649.036913147614	-0.341415811681575	0.0988857488082947	-3.45262907745648	0.000555151800738006	0.00484900866691458
ENSSSCG00000015537	XPR1	1281.77455214198	0.278650472930978	0.0969518505856368	2.87411195606677	0.00405165312098449	0.0237220242435567
ENSSSCG00000015540	MR1	222.416463396181	-0.550620041455306	0.154788665269162	-3.55723747922908	0.000374775326631182	0.00353720197577731
ENSSSCG00000015545	GLUL	5503.31208775988	-0.497345411748429	0.0783754139871217	-6.34568146370685	2.21443002048546e-10	1.18491262009193e-08
ENSSSCG00000015548	RGSL1	14.4473093990645	-1.8025732473806	0.55912839378825	-3.22389860255113	0.00126458168038723	0.00940375029639013
ENSSSCG00000015560	ARPC5	12392.2881837187	0.238593186488542	0.0718067897847438	3.32271066850052	0.000891473275043204	0.00710120491647683
ENSSSCG00000015566	EDEM3	5491.17013285478	0.374133529384444	0.0766153643879576	4.88327024707397	1.04340710535089e-06	2.42745014093638e-05
ENSSSCG00000015581	CENPF	312.615883480517	0.423841399525802	0.14981363592539	2.8291243110666	0.00466755650345799	0.026290860676893
ENSSSCG00000015600	DTL	50.6004723113415	1.30441389972536	0.303242038689238	4.30156024990363	1.69599643959333e-05	0.000260907852275938
ENSSSCG00000015602	INTS7	674.975836918891	0.443675129963166	0.103577481993308	4.28350951794552	1.83968225018825e-05	0.000278829673067324
ENSSSCG00000015616	HSD11B1	918.035828774663	0.413979949955861	0.109572248720878	3.77814597024858	0.000158000264235287	0.00172845266839438
ENSSSCG00000015617	G0S2	719.253820217819	0.653234940257119	0.106418033903861	6.13838572555529	8.33642471908479e-10	3.79986588954728e-08
ENSSSCG00000015644	IKBKE	946.176848034213	0.347342692508139	0.0908601067212404	3.82282945774859	0.000131929030079734	0.0014936987793848
ENSSSCG00000015648	EIF2D	468.299441416037	-0.439649576719636	0.119202148279919	-3.68826890340282	0.000225784964641306	0.00233115399315482
ENSSSCG00000015650	MAPKAPK2	920.637815679318	0.258640224865276	0.0905693838953308	2.85571363899507	0.0042940223029533	0.0247989359373282
ENSSSCG00000015660	PFKFB2	592.24403756706	0.357103492249085	0.100239269274797	3.56251092842785	0.000367324612208075	0.00348547725708927
ENSSSCG00000015662	NA	528.921321854711	0.36415926531779	0.10852394385631	3.35556608410721	0.000792027310854234	0.00648740655213106
ENSSSCG00000015689	DARS1	1289.34228694639	0.230989076557846	0.0815903908968591	2.8310818715141	0.00463908447008847	0.0262033558918936
ENSSSCG00000015708	NA	42.8403880560591	2.05079008350916	0.375182151358271	5.46611846028574	4.59996987460164e-08	1.50563375656176e-06
ENSSSCG00000015710	ACTR3	13528.1352959204	0.305474414865411	0.0678155091254459	4.50449194888946	6.65319201051848e-06	0.000119534064340804
ENSSSCG00000015714	CCDC93	1161.8521158337	0.246604428270902	0.0863362917788385	2.85632406940305	0.00428577446412418	0.0247629231596133
ENSSSCG00000015753	ANGPT2	46.6046267790923	2.5029218152583	0.380884791843706	6.57133566069332	4.98659034375935e-11	3.17979105495577e-09
ENSSSCG00000015769	SPCS3	1510.62795305354	0.329400494174939	0.0794714797498116	4.14488940198349	3.39977759620069e-05	0.000471183140500472
ENSSSCG00000015771	NEIL3	30.9910368237444	1.27271162072238	0.380335583509249	3.34628595352408	0.000819018855525231	0.00663572419680647
ENSSSCG00000015772	AGA	609.447688306683	-0.400362783812239	0.10492717488084	-3.8156253064748	0.000135838500155477	0.00152533250128965
ENSSSCG00000015776	RWDD4	1032.50770087364	0.364643368945064	0.0902662985190786	4.03964020822226	5.35332586124031e-05	0.000696441663575946
ENSSSCG00000015784	ACSL1	3245.46460277535	-0.295284135605103	0.0975697961934763	-3.02638877116816	0.00247493859801733	0.0161500897803814
ENSSSCG00000015789	SNX25	225.624626250785	0.6596768193186	0.155604271083976	4.23945187830088	2.24066217921973e-05	0.000331360869893957
ENSSSCG00000015792	LRP2BP	38.3980505328036	-1.02852106650897	0.324617600801811	-3.16840819465274	0.0015327614898434	0.0110378558545949
ENSSSCG00000015801	TLR3	78.0587969103384	-0.723592600700152	0.239592815476284	-3.02009306607016	0.00252697024940061	0.0164563050868068
ENSSSCG00000015802	NA	395.411069283073	-0.456987761157221	0.140275699563796	-3.25778279900424	0.00112286314074235	0.00855140883237383
ENSSSCG00000015808	ADAM9	4455.69061957367	0.309111189016915	0.0706290786517942	4.37654284775329	1.20576497191687e-05	0.000195254598807644
ENSSSCG00000015823	NA	3039.48862131154	0.395612844730968	0.0911960984733988	4.33804572074281	1.43755254402e-05	0.000226819989221207
ENSSSCG00000015828	ZNF703	201.15760611495	0.441466287893566	0.151244944517506	2.91888293722419	0.00351288115219511	0.0213277090018041
ENSSSCG00000015850	DUSP4	563.006619190724	-0.530523632872601	0.112853521987886	-4.700993141619	2.58899211596589e-06	5.29281162312163e-05
ENSSSCG00000015853	HERC2	1901.39039780177	-0.269001896753194	0.0753522253214504	-3.5699263771659	0.000357081571437	0.00340666891447687
ENSSSCG00000015861	WDR33	1122.18364185804	0.216518462139179	0.0834546413223909	2.59444482305967	0.00947438196656276	0.0452996188276954
ENSSSCG00000015866	FMNL2	123.156077642792	-0.697852771434084	0.196119063763422	-3.55831176247049	0.000373246136838979	0.00353077648430232
ENSSSCG00000015874	ACVR1	696.337696391958	0.318365190004589	0.102453166595146	3.10742166967508	0.00188726992148433	0.0130048325440692
ENSSSCG00000015878	PKP4	596.392037826265	0.550622649356444	0.0995169678544266	5.53295243241227	3.14884888039762e-08	1.07348706845024e-06
ENSSSCG00000015882	BAZ2B	938.147146093362	-0.258375805768005	0.0924294492663818	-2.79538402336863	0.00518380975699911	0.0284681600532745
ENSSSCG00000015889	TANK	1402.59075202942	0.378975076866799	0.083569985202438	4.53482283081394	5.76518585021383e-06	0.000106855635931599
ENSSSCG00000015892	PSMD14	1263.87728104747	0.287913385843741	0.0836624198268131	3.44137052740934	0.000578775382073454	0.00500877487756326
ENSSSCG00000015894	DPP4	246.448970213135	-0.548017558924273	0.150004973953922	-3.65332924955282	0.000258861952586388	0.00261607749426522
ENSSSCG00000015930	DHRS9	153.13066734335	-0.781013302303377	0.181768506410467	-4.29674709732007	1.73322745365607e-05	0.000265639231284499
ENSSSCG00000015933	FASTKD1	223.079226832996	-0.454081834273175	0.147791960591602	-3.07243934281347	0.00212316978961982	0.0143020528740291
ENSSSCG00000015938	SSB	1344.38373324547	0.215790092878062	0.0803410527711027	2.68592563123193	0.00723291857945999	0.0367074346216141
ENSSSCG00000015948	DYNC1I2	2381.1814016075	0.195777728787002	0.0713997211626759	2.74199570529058	0.00610671400470203	0.0322891655742301
ENSSSCG00000015952	HAT1	465.602244038469	0.375012259657261	0.112494188947169	3.33361450193111	0.000857253791852846	0.00686416552786791
ENSSSCG00000015958	PDK1	576.508169069465	-0.455265696663856	0.105387475231521	-4.31992222665646	1.56084199803533e-05	0.000244082369375106
ENSSSCG00000015961	CDCA7	67.4928544471216	1.13416564873526	0.324713565241499	3.49281881060849	0.000477950688984145	0.0043155826334027
ENSSSCG00000016009	ITGA4	1270.51052570636	-0.880048421568758	0.112867705032114	-7.79716767802054	6.33120903876921e-15	8.20191469896133e-13
ENSSSCG00000016017	DNAJC10	2214.54401311399	-0.337976599766793	0.0761665391068904	-4.43733696882938	9.10786559378592e-06	0.000155681252587116
ENSSSCG00000016019	NCKAP1	1405.16566177248	0.480018244399641	0.0857827830896306	5.59574109291944	2.19681332058949e-08	7.72462329614139e-07
ENSSSCG00000016034	COL3A1	123.962462231453	1.74948860826033	0.664931030109442	2.63108281767567	0.00851132922271802	0.0417825802728323
ENSSSCG00000016053	NEMP2	74.4487786416827	-0.74594535618718	0.258908718877374	-2.88111331059685	0.00396273151076574	0.0233681536669832
ENSSSCG00000016059	STAT4	55.8840188829177	2.34347068854876	0.333685326085242	7.02299593464922	2.17160533070151e-12	1.81809161938391e-10
ENSSSCG00000016062	NABP1	703.04870241954	0.38074603530663	0.131295245251515	2.89992249587757	0.00373254939607073	0.0223100949089085
ENSSSCG00000016083	PLCL1	311.920827252736	-0.78138446637225	0.142710365844696	-5.47531681912013	4.36729532173714e-08	1.43945123965553e-06
ENSSSCG00000016092	SGO2	139.708551811429	0.524953473431388	0.18056547744523	2.9072748615007	0.00364592684947815	0.0219522611235458
ENSSSCG00000016098	ORC2	639.074422190377	0.322577601436677	0.0967165965691342	3.3352869401902	0.000852114234811658	0.00684081532147885
ENSSSCG00000016109	ALS2	1219.14782506715	0.448664193947125	0.0936853835808755	4.7890522170922	1.67570876665616e-06	3.67610477562162e-05
ENSSSCG00000016114	FAM117B	61.0903384442927	-0.672853725495001	0.261467991317183	-2.57336939066768	0.010071365201857	0.0475991902992525
ENSSSCG00000016117	CARF	53.0596821111212	-1.02453734286307	0.307425872246452	-3.33263214112877	0.00086028606384914	0.00687949355931862
ENSSSCG00000016119	NA	2493.47720144027	0.480686798280681	0.0982496304594115	4.89250489831878	9.95606374450145e-07	2.32945392592356e-05
ENSSSCG00000016128	EEF1B2	4309.41696752542	-0.638481671965299	0.105622104807241	-6.04496258742923	1.49444676294172e-09	6.54525135641415e-08
ENSSSCG00000016138	ATF1	794.554815724897	0.345221168219969	0.108781065905532	3.17354095904675	0.00150591652256399	0.0108955406485567
ENSSSCG00000016158	LANCL1	112.811758093991	-0.846629545297158	0.204609539074992	-4.13778140122224	3.50680229895942e-05	0.000482214702718364
ENSSSCG00000016170	BARD1	57.1712472605734	0.94384655690782	0.290951367505986	3.24400110230932	0.00117863290121905	0.00889358376168168
ENSSSCG00000016174	FN1	694.748278097526	1.05053288069457	0.12531914292581	8.38286040079687	5.16567282736535e-17	1.05956559143976e-14
ENSSSCG00000016183	NA	31.9645227488023	0.97440934168721	0.356729925215443	2.73150434771831	0.00630459091368003	0.0330313326414049
ENSSSCG00000016184	NA	740.427800123122	0.812799785412729	0.100091686925061	8.12055236936186	4.64066670600352e-16	7.93231738205352e-14
ENSSSCG00000016185	ARPC2	10928.5473324964	0.34245853473597	0.0615915696810635	5.56015273696231	2.69538658529553e-08	9.34425991696677e-07
ENSSSCG00000016186	NA	8065.04859225198	0.212036455221837	0.0626584909872969	3.38400194260701	0.000714374977236655	0.00598082506452484
ENSSSCG00000016205	NHEJ1	280.531397163932	0.456166700676716	0.132181316378956	3.45106792074087	0.000558373029968412	0.00487368573036968
ENSSSCG00000016206	CNPPD1	846.674738450751	0.391281486882951	0.0946915181851349	4.1321703821238	3.59353879816595e-05	0.000490938990765199
ENSSSCG00000016211	ATG9A	659.739538245927	0.333425211793689	0.107423806780545	3.10382979142454	0.00191033196756954	0.0131490243427731
ENSSSCG00000016217	DNAJB2	182.846728291667	-0.476575231467691	0.156408266316578	-3.04699516650278	0.0023114142653609	0.0152528554229472
ENSSSCG00000016224	NA	1694.49990120121	0.255888240444016	0.0884582261193027	2.89275799063506	0.00381875415064384	0.0226712046946328
ENSSSCG00000016237	DOCK10	2865.53134492813	0.183749865243157	0.0683609407309543	2.68793646310888	0.00718950751918652	0.0365323158706146
ENSSSCG00000016239	NYAP2	2023.81707595617	0.507051426013958	0.10664329896733	4.75464873014941	1.98791751013137e-06	4.24008679327328e-05
ENSSSCG00000016248	AGFG1	1659.22632317347	0.313431004949215	0.0814716744869848	3.84711627596762	0.000119516256499262	0.00137099947521646
ENSSSCG00000016258	DNER	470.798041797549	-0.387546734840339	0.122895776982508	-3.15345851872111	0.001613481575296	0.0115047032138864
ENSSSCG00000016261	NA	337.386101942268	-0.63143794591743	0.124481131135863	-5.07255951288115	3.92500326337968e-07	1.00845543136563e-05
ENSSSCG00000016291	GIGYF2	1360.98095165334	0.27765357469624	0.0792512135661169	3.50346148913671	0.000459253056751132	0.00417431858894844
ENSSSCG00000016339	ILKAP	304.303239620518	-0.344318363685982	0.127704795381644	-2.6962054373682	0.00701343971113531	0.0358895644594355
ENSSSCG00000016397	NEB	52.1661799586459	-1.16369565151809	0.290100512789782	-4.01135330760806	6.03716841236786e-05	0.000769644265085113
ENSSSCG00000016420	INSIG1	3282.88187413963	0.260768008047795	0.0739427262540312	3.52662149826506	0.000420897999458166	0.00390353555337728
ENSSSCG00000016430	GALNT11	740.245900835791	-0.349799433910246	0.107230010230269	-3.26214119684477	0.00110574052831162	0.00845764368050409
ENSSSCG00000016431	GALNTL5	27.7879899211331	-1.33456329342408	0.42531906047801	-3.13779328846485	0.00170224878615056	0.0119917434522925
ENSSSCG00000016432	PRKAG2	247.348013806465	-0.707451715666904	0.1401340253296	-5.04839359322588	4.45540509656712e-07	1.13997236015492e-05
ENSSSCG00000016436	CHPF2	1189.5465466225	0.335570844447487	0.0831680276553693	4.03485394457136	5.46362728273287e-05	0.000708544372693292
ENSSSCG00000016461	ZYX	3092.41230679691	0.288466348364957	0.0722815477910414	3.99087121375546	6.58310226456976e-05	0.000824536855158103
ENSSSCG00000016488	SSBP1	984.886207295102	0.237663841119917	0.0874664862674536	2.71719890968516	0.00658370274601948	0.0342603085392227
ENSSSCG00000016494	BRAF	861.191577312141	0.285715663545611	0.102882191943382	2.77711485485111	0.00548437951507053	0.0297672237787913
ENSSSCG00000016496	ADCK2	226.392175317055	-0.49728589416224	0.151607658563181	-3.28008425745194	0.00103776088796926	0.00804771471218504
ENSSSCG00000016502	PARP12	408.171250392186	-0.430865337663941	0.130886717826983	-3.29189504341833	0.000995147432481601	0.00777605044542925
ENSSSCG00000016504	TBXAS1	438.063446057037	0.344069014154693	0.119154243186311	2.88759346670267	0.00388201250182324	0.0229802442808748
ENSSSCG00000016518	TRIM24	812.686736578097	0.304591947667668	0.0913542841872067	3.33418350740384	0.000855501967820383	0.00685706979811262
ENSSSCG00000016553	COPG2	1075.1444968151	-0.333700637804011	0.0973360662639473	-3.42833494934048	0.000607295681814675	0.0052119860223802
ENSSSCG00000016567	STRIP2	78.5514974194659	-0.604718742270513	0.236628998968383	-2.55555635575888	0.0106018191914545	0.0494416782073627
ENSSSCG00000016570	TSPAN33	321.424414679176	-0.385150574136162	0.130268908571572	-2.95658095519049	0.00311070559735854	0.0193901247965571
ENSSSCG00000016572	TNPO3	2410.94484896379	0.365196465753146	0.0772871957225144	4.72518717155061	2.29903500684367e-06	4.79563115749577e-05
ENSSSCG00000016577	ATP6V1F	2597.17342033376	0.685019540197454	0.0803580836007884	8.52458781372349	1.53354929966517e-17	3.43152567835987e-15
ENSSSCG00000016581	CALU	4815.96582620382	0.27342635609408	0.0644560128021244	4.24206127880545	2.21476196461029e-05	0.000328398499981431
ENSSSCG00000016590	SND1	2148.05692466239	0.380372248410897	0.0770373281365952	4.93750572107663	7.91280859621066e-07	1.89460963800709e-05
ENSSSCG00000016620	TSPAN12	1004.07480008731	0.219833773312842	0.085602864544672	2.56806561885697	0.0102267795066682	0.048056882546226
ENSSSCG00000016646	IFRD1	1370.77067798168	0.475665402608249	0.109491840532003	4.34429999803701	1.39720470259782e-05	0.000221876106772534
ENSSSCG00000016653	DNAJB9	3017.32195535157	0.337247717411175	0.0776844775947029	4.34124973036017	1.41674587461313e-05	0.000224400147733124
ENSSSCG00000016658	ANLN	340.705742642739	0.817064158549051	0.130656826248839	6.25351297752276	4.01321199010381e-10	1.95994444294475e-08
ENSSSCG00000016661	SEPTIN7	2743.49726755847	0.228131903401563	0.0764682902167784	2.98335300494933	0.00285108950844601	0.0181335186462248
ENSSSCG00000016677	GARS1	4925.69106120769	-0.196300833428573	0.0677378775077568	-2.89794780484662	0.00375613094479121	0.0223858128511116
ENSSSCG00000016682	PLEKHA8	678.55411888601	0.449059115663927	0.0992457613417985	4.52471833146994	6.04759934369555e-06	0.000111086276302778
ENSSSCG00000016695	HIBADH	319.951339401811	-0.504585971287148	0.140918417478589	-3.58069569837324	0.000342680568973849	0.00328968000184178
ENSSSCG00000016714	CYCS	962.728062122899	0.273957337305972	0.101067501168633	2.71063728832941	0.00671540416087025	0.0347400079898403
ENSSSCG00000016715	OSBPL3	193.166751436931	0.730744201760644	0.15851916177556	4.60981621133773	4.0302510041329e-06	7.76217513425095e-05
ENSSSCG00000016725	TNS3	453.446302504921	-1.18984191013519	0.258531528533929	-4.60230872761438	4.17833228182315e-06	8.00977186797469e-05
ENSSSCG00000016760	C7orf25	437.751150520749	0.360274141757325	0.112283012752616	3.20862553404305	0.00133371072353579	0.00984051431328239
ENSSSCG00000016781	TRIO	3065.69797773186	0.282839678518778	0.0694446905107918	4.07287693901989	4.64359625369993e-05	0.000612526678395338
ENSSSCG00000016782	OTULINL	892.82268372806	-0.705539565213171	0.104418887946008	-6.7568193752263	1.41053853626018e-11	1.01517530793883e-09
ENSSSCG00000016784	ANKH	296.116315573333	-0.681337921662279	0.157148904457559	-4.33561992693551	1.45349901933949e-05	0.000229042412689003
ENSSSCG00000016821	SLC45A2	58.1337838313209	-0.87092469411744	0.269238019909046	-3.23477603353217	0.0012173818291065	0.00913555986025227
ENSSSCG00000016842	NIPBL	2496.92644498412	0.193481869109321	0.0750130440652489	2.57930965901109	0.00989979991947689	0.0469687114915197
ENSSSCG00000016853	RICTOR	909.835851248576	0.312204393692011	0.108715288877054	2.8717616162073	0.00408190755177377	0.0238563763049248
ENSSSCG00000016855	FYB1	786.34395074399	-0.473992292653191	0.0917996266131368	-5.1633357361103	2.42587466391428e-07	6.5871099256248e-06
ENSSSCG00000016863	OXCT1	2268.98578130602	-0.397804628126073	0.0837418813820852	-4.75036650193024	2.03048304411343e-06	4.31591620447392e-05
ENSSSCG00000016869	NA	147.639757619577	0.622121909679894	0.175973715227363	3.53531155988889	0.000407294627153787	0.00379453064071283
ENSSSCG00000016884	PELO	982.366179309631	0.277423225156154	0.0959820272795912	2.89036638440687	0.00384793069003229	0.0228224014468565
ENSSSCG00000016911	MTREX	1158.2245365829	0.303159742762349	0.0903218442678717	3.35643880192762	0.000789531920808106	0.00647366252278445
ENSSSCG00000016918	MAP3K1	1311.71763764995	0.260659420519743	0.0898978371601353	2.89950713781277	0.0037374983520748	0.0223288311742643
ENSSSCG00000016956	MAST4	149.334408834347	0.643749178221762	0.177096562575236	3.63501791825168	0.000277961315744564	0.00276993515212012
ENSSSCG00000016957	CD180	146.857995942194	-0.590127538157239	0.176727340206999	-3.33919775777776	0.000840207268986188	0.00677172944296858
ENSSSCG00000016960	RAD17	288.128327342	0.363397152836489	0.130970363592323	2.7746517828083	0.00552608409237272	0.029960139614463
ENSSSCG00000016968	BDP1	1301.13620720537	0.326453764733384	0.0843677072845437	3.86941609818039	0.000109096315784364	0.00127749605933223
ENSSSCG00000016981	CPEB4	2375.19436831544	0.312318451866957	0.0957301277671588	3.26248861410275	0.00110438609119663	0.00845764368050409
ENSSSCG00000016983	STC2	150.780486127246	-0.977275774019302	0.218285257342006	-4.4770580749213	7.56786681131778e-06	0.00013420423176785
ENSSSCG00000016986	CREBRF	549.45684207825	0.41827097611188	0.136415127058731	3.06616271325833	0.00216825284617312	0.0145499933357975
ENSSSCG00000016988	ERGIC1	546.119238698841	-0.36552934321095	0.102106900173939	-3.57986916249805	0.000343766286589627	0.00329753054486246
ENSSSCG00000016991	DUSP1	2269.98363134839	0.701233386644366	0.0995154313164083	7.04647889647185	1.83501940708448e-12	1.56830443354088e-10
ENSSSCG00000017003	KCNIP1	12.3786424952624	-1.84126879590791	0.627838813266708	-2.93270941044183	0.00336018231084975	0.0206459129803434
ENSSSCG00000017022	HMMR	124.257249794488	0.671709806224131	0.212229767379662	3.16501221538115	0.0015507644044602	0.0111479307977171
ENSSSCG00000017038	NA	382.187287826567	0.335543349491527	0.11664771549973	2.87655311596998	0.00402044524710023	0.0235729488594867
ENSSSCG00000017054	CYFIP2	252.704297769475	-0.485850407970827	0.139148413435474	-3.49159861744399	0.000480139181477221	0.00432345966144844
ENSSSCG00000017073	FAM114A2	924.895188479177	0.287763056515022	0.0942487900264468	3.05322812562658	0.00226393761399407	0.0150200971511725
ENSSSCG00000017082	SPARC	34.2143256978185	2.39157933286205	0.45903606888314	5.21000308032632	1.88837496237089e-07	5.25797073798611e-06
ENSSSCG00000017086	SLC36A2	113.791384368658	-0.559416564784776	0.199560892423932	-2.80323743790639	0.0050592407767313	0.0279461742545925
ENSSSCG00000017087	GM2A	3866.15188125273	-0.361672856653244	0.0856611943244137	-4.2221318475146	2.42002471918709e-05	0.000354140834946915
ENSSSCG00000017102	TENT4A	597.25178571797	0.360845070725542	0.105710275883272	3.41352879566786	0.000641273813436745	0.00544286677376967
ENSSSCG00000017106	MED10	625.942628429886	0.268089068459982	0.103204218923951	2.59765609638043	0.00938624474557645	0.0449701073631142
ENSSSCG00000017126	NARF	628.365450335571	0.331429349826164	0.096935128276459	3.41908403815103	0.000628323176719599	0.00535875557688312
ENSSSCG00000017127	CYBC1	498.721315191866	-0.32363034871914	0.113939611855441	-2.8403673090421	0.00450616153010831	0.0256865817281348
ENSSSCG00000017137	METRNL	1332.78032149064	0.276197403096091	0.0870300671015055	3.17358600647699	0.00150568284849486	0.0108955406485567
ENSSSCG00000017156	GAA	3954.05498925594	-0.352573114143146	0.0789295779642728	-4.46693271694341	7.93490720984806e-06	0.000139109548478063
ENSSSCG00000017178	SPHK1	75.8127574858208	0.767743930324093	0.266743299852181	2.87821261396087	0.00399935493427339	0.0234828536145528
ENSSSCG00000017231	NAT9	277.770525070061	-0.380858204483199	0.146152691294478	-2.60589251631242	0.0091635212129668	0.0441426881423125
ENSSSCG00000017235	NA	175.94547323413	-0.793472582609774	0.166518172009009	-4.7650810301163	1.88777769823348e-06	4.07594388283499e-05
ENSSSCG00000017237	CD300LB	1099.72748638041	-0.315787465869807	0.0927430029938458	-3.40497348237432	0.000661704789558358	0.00559697652583829
ENSSSCG00000017238	TTYH2	1984.20488054187	-0.307932890530918	0.0898253913849582	-3.42812745687055	0.000607760048450758	0.00521233652702681
ENSSSCG00000017245	CDC42EP4	544.778328994396	0.681432218318501	0.115096808715261	5.92051357396277	3.20937803095774e-09	1.33890899752532e-07
ENSSSCG00000017255	ABCA5	20.9609349314365	-1.32190739523362	0.463401944978352	-2.85261512075736	0.00433611034404618	0.0249645455543486
ENSSSCG00000017256	ABCA6	134.265815141549	-3.40092195645905	0.260275185135767	-13.0666392752157	5.10724622290826e-39	7.85685990816649e-36
ENSSSCG00000017257	ABCA9	16.0674659616273	-2.22166106135032	0.641049497775265	-3.46566227578447	0.000528927225696729	0.00466232758359298
ENSSSCG00000017258	FAM20A	123.891128773449	-1.29887177667263	0.204760680376338	-6.34336521194101	2.2479965834255e-10	1.19766640485791e-08
ENSSSCG00000017262	SLC16A6	3600.90976533794	0.301217548486466	0.108602730468073	2.77357251689926	0.00554444816603288	0.0300388775144805
ENSSSCG00000017272	HELZ	1599.87428020679	0.362820093212148	0.083589684321221	4.3404888552742	1.42166079401419e-05	0.000224889195269057
ENSSSCG00000017273	PSMD12	1620.67932107978	0.288684949146934	0.0802033010162946	3.59941480573577	0.000318934098173756	0.00308336366553371
ENSSSCG00000017300	MRC2	102.64146618941	-0.739134751527518	0.241918574903402	-3.05530384271921	0.00224832620876949	0.0149406860968284
ENSSSCG00000017306	ITGB3	65.33006192669	1.07026019805512	0.279272917053449	3.83230930283973	0.000126945994129618	0.00144659662014186
ENSSSCG00000017310	KANSL1	1079.31337814859	0.303159729380038	0.0841065160291667	3.60447375177099	0.000312786056712106	0.00303585015769392
ENSSSCG00000017333	FMNL1	3680.84023998318	0.310362012135169	0.0711384553112999	4.36278818224311	1.28415262750385e-05	0.000206589103093985
ENSSSCG00000017335	HEXIM2	141.031538594685	-0.610951649365057	0.183520252261742	-3.32906936338394	0.000871367002620291	0.00695454844438906
ENSSSCG00000017355	GRN	7752.09422367079	-0.334613651302692	0.0763974551733241	-4.37990572517826	1.18730664289257e-05	0.000192772860871753
ENSSSCG00000017382	EZH1	1326.22607582134	-0.336156673990541	0.0902861738513191	-3.72323534879344	0.000196686019122813	0.00207956601146431
ENSSSCG00000017389	RAMP2	343.00601401693	-0.804888139629845	0.152821598686453	-5.26684805386214	1.38785985074187e-07	4.02839414695288e-06
ENSSSCG00000017393	CNTNAP1	22.3488952300991	-1.33533603190158	0.448608620755179	-2.97661696659706	0.00291447883760885	0.018439657984796
ENSSSCG00000017395	RETREG3	943.659028562913	0.269694370851882	0.0850156793391301	3.17228978170089	0.00151242010733892	0.0109251021749037
ENSSSCG00000017427	HAP1	452.823673932011	0.500946800120312	0.128443065059269	3.90014672951907	9.6134407468834e-05	0.00114422258483456
ENSSSCG00000017428	JUP	148.05777584302	0.609251066706334	0.185557799932018	3.28334926868901	0.0010258148578726	0.00797517590387749
ENSSSCG00000017471	CDC6	29.8275573060891	1.13009406260816	0.38787601102387	2.91354461345797	0.00357350771623018	0.0216007659448158
ENSSSCG00000017472	IGFBP4	95.6627098036741	-0.540341191157618	0.210068800880774	-2.57221057525955	0.010105140792659	0.0477221672046254
ENSSSCG00000017473	TOP2A	472.793132944975	0.659178787333861	0.145352676933237	4.53503025359921	5.75952290710465e-06	0.000106855635931599
ENSSSCG00000017509	NA	1179.77604742675	-0.328476091326225	0.0933277706153209	-3.5195964626664	0.000432203837483884	0.00398436900967353
ENSSSCG00000017513	NPEPPS	3371.29508025751	0.191322442547217	0.0734199409082466	2.60586483972132	0.00916426165626135	0.0441426881423125
ENSSSCG00000017514	KPNB1	7114.91532557614	0.230957819926192	0.0635097302679303	3.63657378092842	0.000276288531255456	0.00275549672136215
ENSSSCG00000017515	NA	718.241366022499	0.378513926949924	0.0949783021104778	3.98526735621827	6.74041889206778e-05	0.00084046945597445
ENSSSCG00000017524	CDK5RAP3	484.99949422376	-0.302337820355991	0.114811704555016	-2.63333622236325	0.00845506021106027	0.0415726831871829
ENSSSCG00000017555	LUC7L3	973.187672262505	-0.354580893854493	0.08871592786472	-3.99681209889595	6.42012207671144e-05	0.000807898184029527
ENSSSCG00000017561	ABCC3	796.005653632545	-0.483622746185027	0.0999779773757647	-4.83729276065811	1.31619498170793e-06	2.97218562199623e-05
ENSSSCG00000017566	ACSF2	1169.94007984161	-0.269241599309528	0.0896300818786115	-3.00392004186908	0.00266525359928308	0.017191444468751
ENSSSCG00000017640	RNF43	20.5376913172536	-1.3523093200382	0.505160293874308	-2.67699052446642	0.00742867358468081	0.0374691335273224
ENSSSCG00000017642	MTMR4	526.725481119412	-0.391183008222208	0.102854126441594	-3.80327967147084	0.000142792994785893	0.00158605901338446
ENSSSCG00000017671	RNFT1	827.347999768627	0.702095549764976	0.126738222827234	5.53973011537376	3.02938141349049e-08	1.04433044974307e-06
ENSSSCG00000017672	MED13	2513.60401645911	0.230534457896535	0.0862173436975289	2.67387567291918	0.00749802432186999	0.0377879546802842
ENSSSCG00000017673	INTS2	191.952714382938	0.406483490580237	0.154204341304904	2.63600549206658	0.00838883737606761	0.0413793272894846
ENSSSCG00000017678	APPBP2	956.566367094655	0.304374391507643	0.0984522495395243	3.09159407663357	0.00199084886353816	0.0135967685702354
ENSSSCG00000017700	CCL3L1	2283.64026659927	0.925109149770751	0.115582135607797	8.0039112005155	1.20528322063723e-15	1.95176586794505e-13
ENSSSCG00000017707	TAF15	1493.51606013804	-0.231348281251773	0.0878845693941186	-2.63241070470848	0.0084781306184145	0.0416362144935464
ENSSSCG00000017723	CCL2	15260.270069105	1.05059384411525	0.0733355043074478	14.3258555870946	1.50858659619914e-46	4.6415438098557e-43
ENSSSCG00000017728	MYO1D	981.130499003787	-0.542414038278341	0.0944349752933385	-5.74378334503153	9.25842343733146e-09	3.51677213713698e-07
ENSSSCG00000017733	C17orf75	519.956053060454	-0.305827970861275	0.103244346020605	-2.962176454682	0.00305472666008796	0.0190932051831907
ENSSSCG00000017735	RHOT1	792.788253025856	0.252581694519858	0.0931639171727394	2.71115365460143	0.00670495472563524	0.0347005373458339
ENSSSCG00000017747	RAB11FIP4	169.505732508634	0.578090494297346	0.175226379747103	3.29910653368335	0.000969930941286934	0.00762743776001169
ENSSSCG00000017748	NF1	3083.15547939141	0.438825300912672	0.0875185839268653	5.01408136675721	5.32874348834364e-07	1.3195341269828e-05
ENSSSCG00000017749	EVI2A	1476.57318245637	0.257483310994437	0.0845463116658872	3.04547065295962	0.00232316449317736	0.0152975844930625
ENSSSCG00000017752	WSB1	6312.21321078014	-0.300707170863418	0.0838633269545649	-3.58568139117989	0.000336199221147233	0.00323503034766146
ENSSSCG00000017756	NLK	391.306402061057	0.353862926411481	0.12504842365956	2.829807174338	0.00465760657620231	0.0262762237211746
ENSSSCG00000017773	SUPT6H	3204.71818332421	0.326292687054367	0.0733200319103937	4.45025293296568	8.57692146050327e-06	0.000149090639003409
ENSSSCG00000017785	NUFIP2	3517.43028771864	0.286262914373626	0.0783577066969003	3.65328346681885	0.000258908132608681	0.00261607749426522
ENSSSCG00000017790	TAOK1	747.305676851015	0.297665256424592	0.101575790336295	2.93047443134913	0.00338444844653334	0.0207432305933694
ENSSSCG00000017804	ABR	6589.78536186746	0.224321773177212	0.062169191687992	3.60824657819285	0.000308273433347544	0.00299914714957172
ENSSSCG00000017836	PAFAH1B1	2872.664137466	0.298090844883861	0.0765689121963257	3.89310539138318	9.8969130194038e-05	0.00117669325929625
ENSSSCG00000017861	ASPA	1140.61076906132	0.669307515595006	0.0968543766653441	6.91045194485769	4.83112077077771e-12	3.86081839778969e-10
ENSSSCG00000017865	CTNS	4339.17822629464	0.575081680226439	0.077742795929121	7.3972343463277	1.39050035104598e-13	1.514414851356e-11
ENSSSCG00000017882	MYBBP1A	983.967047177093	-0.276765507254749	0.0980436801938875	-2.82287962576913	0.00475944377024827	0.0266975726893553
ENSSSCG00000017896	SCIMP	61.2565485636869	-1.04139033359069	0.286797766131914	-3.63109639114727	0.000282219746579511	0.00279877390906853
ENSSSCG00000017907	PFN1	12169.6058358616	0.203161990987789	0.067897286208462	2.99219604100272	0.00276978335380137	0.0177263253953372
ENSSSCG00000017918	ARRB2	2770.74322005821	0.294067853611159	0.0720776533022025	4.07987552505644	4.50598227291768e-05	0.000596291654116106
ENSSSCG00000017920	NA	2604.31308252051	-0.518910617089337	0.0858133790254596	-6.0469663703067	1.47598551138172e-09	6.48748346020531e-08
ENSSSCG00000017937	PHF23	3996.93049548407	0.236364608957366	0.0832332886351693	2.83978457217288	0.0045144009407587	0.0257097327061163
ENSSSCG00000017943	ACAP1	274.745454160513	0.350918512437454	0.13537629599035	2.59217102868931	0.00953723455542547	0.0455079810540324
ENSSSCG00000017947	ACADVL	998.593434708137	0.317632094217421	0.0874347522895854	3.63279000511626	0.000280373186715569	0.00278494980541446
ENSSSCG00000017953	FXR2	682.227679377114	0.310074047849105	0.0947225376707806	3.27349810798782	0.00106225101788467	0.00819117999818709
ENSSSCG00000017956	CD68	10855.0641374468	-0.293593516857869	0.0868357815868483	-3.38102002990822	0.000722172783521121	0.00603789432526796
ENSSSCG00000017957	EIF4A1	10362.2515619842	0.209366775512299	0.0685061159643913	3.05617640943366	0.00224179315708253	0.0149053205749404
ENSSSCG00000017983	PER1	415.025092178315	0.541256879937248	0.141764336417612	3.81800453918681	0.000134535450905524	0.00151901632504062
ENSSSCG00000018923	SNORD21	91.3239226467739	-0.931592029959058	0.251774681666052	-3.70010210635356	0.000215512737809832	0.00225154097132903
ENSSSCG00000020666	EHD4	2384.85327415317	0.589404355869964	0.0782089080085969	7.53628161903469	4.8356169811935e-14	5.61433379127815e-12
ENSSSCG00000020701	TTC9	231.93550199702	0.545686829105114	0.14434611034863	3.78040549750285	0.000156573142237225	0.00171436446753873
ENSSSCG00000020702	SENP6	1647.10848649185	0.225594006358373	0.0776534253032249	2.9051391548726	0.00367089855287062	0.0220810109922672
ENSSSCG00000020725	ERBB3	3762.45829154342	-0.24862248398075	0.0970430660826761	-2.56198092266515	0.0104077035225366	0.0487025122630639
ENSSSCG00000020743	RABGAP1	1499.1500139283	0.205684220091994	0.0780914586104973	2.63388882410176	0.00844131227346005	0.0415382767490895
ENSSSCG00000020744	DUSP3	1432.40643331357	0.267054689704764	0.0799568414219814	3.33998548411076	0.000837827690063215	0.00675818374952323
ENSSSCG00000020803	BRPF3	942.761802055909	0.275636492414607	0.0924589976541932	2.98117543352047	0.00287144245675966	0.018234696757142
ENSSSCG00000020809	B3GAT3	653.605003252781	-0.344646686091062	0.106641853711975	-3.23181447147296	0.00123006892160964	0.00921952388443965
ENSSSCG00000020823	BSCL2	687.287589459458	-0.273086920900019	0.103293659341724	-2.643791716165	0.00819830869968778	0.0406349517386458
ENSSSCG00000020830	NA	2496.55539510732	-0.234306233581784	0.081971180515962	-2.85839769668997	0.00425786379593077	0.0246711533599435
ENSSSCG00000020853	BTBD3	537.919793114744	0.405710930449118	0.114261754772568	3.55071503371066	0.000384186148711248	0.00361205418807435
ENSSSCG00000020885	NUS1	1596.20486921039	0.335926080988043	0.0869098751113557	3.86522337717812	0.000110987575453908	0.0012938727532963
ENSSSCG00000020967	NA	3711.81600417324	-0.617993648327501	0.0812102421649467	-7.60979935353831	2.74521766566591e-14	3.37853938113504e-12
ENSSSCG00000020976	CSRP1	2365.91055771158	0.262251242039159	0.0799119250899936	3.28175352732176	0.00103163736856113	0.00800527181266191
ENSSSCG00000020984	LXN	1800.7278672966	0.412826813697545	0.0772370460383892	5.34493270874649	9.04506499413604e-08	2.7829403720708e-06
ENSSSCG00000021036	RAB3B	929.378015923587	0.386606887334175	0.0957333395551889	4.03837251610033	5.3823331449665e-05	0.000698738122522181
ENSSSCG00000021038	NRIP1	854.039456162033	-0.275255905564136	0.0953997535487083	-2.88528948267774	0.003910538992806	0.0230938300414642
ENSSSCG00000021092	FAM53C	1951.45484875159	0.33855745986001	0.0874345525938359	3.87212434691269	0.000107890882175623	0.00126699722035819
ENSSSCG00000021158	MCF2L	489.968833557072	-0.417233991592301	0.116067385675741	-3.59475652150839	0.000324695087822975	0.00313413525163714
ENSSSCG00000021161	CKS2	168.176118218934	0.732450739300002	0.166860829257196	4.38959067002489	1.13564221134981e-05	0.000185692694848045
ENSSSCG00000021184	OSGIN2	1231.55310653994	0.370385393194941	0.0884470783656736	4.18764983579931	2.81857937184425e-05	0.000402415966697067
ENSSSCG00000021203	PIK3CB	1089.17311414761	0.244756788786275	0.0953837778161499	2.5660211242423	0.0102872562988366	0.0483041828576049
ENSSSCG00000021206	IL1RAP	4264.72502742247	0.240373590999319	0.0923132327324323	2.60389094698954	0.00921720794845431	0.0443803514169121
ENSSSCG00000021208	NA	6713.86458768529	-1.47461809727523	0.225236658374901	-6.54697200675372	5.87153639123744e-11	3.66807098309438e-09
ENSSSCG00000021220	CKB	402.368922991826	0.505833289120545	0.13526090297988	3.73968588096582	0.000184250357105813	0.00196156500423982
ENSSSCG00000021259	CDA	329.341367276632	1.1246265824777	0.141955358099262	7.92239615000164	2.32976653371061e-15	3.25823144663369e-13
ENSSSCG00000021306	GJC1	61.6381122330059	1.17630087040587	0.282487902361088	4.16407520666946	3.12617066105574e-05	0.000440707701324319
ENSSSCG00000021310	LIN9	38.1216530269035	0.943480390311912	0.331859821613443	2.84300879125674	0.00446898377131244	0.025533789820586
ENSSSCG00000021343	NA	7307.62096323539	0.183250183792725	0.0652926446364204	2.80659766215853	0.0050067732919892	0.0277310346104911
ENSSSCG00000021354	CNOT4	507.888094164735	0.452471936758679	0.109508274383333	4.1318515820531	3.5985275497357e-05	0.000490987567124138
ENSSSCG00000021361	ZNF710	888.297974051518	0.32652659534771	0.08715105098887	3.74667421267714	0.000179194568573024	0.00191263903097918
ENSSSCG00000021386	PTGR1	2716.62739324202	-0.477267454775699	0.0951630777610237	-5.01525871172669	5.29621521145361e-07	1.31412339934193e-05
ENSSSCG00000021408	TKT	9002.6730641278	0.192540038511533	0.0675832371109041	2.8489318763405	0.00438662720615396	0.0251537939779386
ENSSSCG00000021418	LSS	187.69101308078	0.836508019074917	0.166934292755007	5.0110016658026	5.41474458997783e-07	1.3381377845152e-05
ENSSSCG00000021427	DCTN4	2801.61552189002	0.219724613145193	0.0741296409715633	2.96405877953032	0.00303610287181794	0.0189960945823403
ENSSSCG00000021443	SGK1	9563.43209557785	-0.241625674983614	0.0824213702576396	-2.93159012314792	0.00337231502354899	0.0206997910198591
ENSSSCG00000021475	SLC4A2	770.062315114498	0.468269590362566	0.0962736381693743	4.86394405848399	1.1506944835511e-06	2.64702747832959e-05
ENSSSCG00000021586	ZHX2	456.802510891146	0.534335433366457	0.136590055971684	3.91196437811861	9.1548417710069e-05	0.00109493331074618
ENSSSCG00000021597	PHLDA2	85.7756497083446	0.748329463869649	0.228195793680032	3.27933066513456	0.00104053635738311	0.00805908178119192
ENSSSCG00000021606	FLVCR2	1232.38858272208	-0.244022859409728	0.0827500127289785	-2.94891627641132	0.00318890353153669	0.0197811672190635
ENSSSCG00000021620	STIP1	735.131794263113	0.247186354542623	0.0920975085197665	2.6839635351218	0.00727550411101292	0.0368779362002619
ENSSSCG00000021669	MARK3	1114.34408595109	0.247060198831069	0.0882147904237661	2.80066639215761	0.00509972090802858	0.0281192944512132
ENSSSCG00000021704	PTPDC1	83.4826938572949	-0.66670012720662	0.230501447074864	-2.89239020260938	0.00382322788278733	0.0226868204211493
ENSSSCG00000021706	KIF21B	1452.29407031779	0.365107954359203	0.0845974948456107	4.31582465917602	1.59008161167755e-05	0.000248024517045826
ENSSSCG00000021746	MRPL35	648.658843048259	0.255599413081859	0.0976100222516443	2.61857755162589	0.00882972188022151	0.0429745679894022
ENSSSCG00000021761	UBAP1	1513.87910735802	0.401434862237489	0.0824363412552146	4.86963463109901	1.11804786024663e-06	2.5913022629106e-05
ENSSSCG00000021821	MYO1C	1038.55377149353	0.402403809424194	0.0884820170792594	4.54785981047124	5.4194214618368e-06	0.000101671981601868
ENSSSCG00000021834	ERCC6L	53.8652787826075	1.01518824800643	0.284358526580324	3.57009955078545	0.000356845587832074	0.00340666891447687
ENSSSCG00000021893	ROCK1	3270.9042581707	0.295444732414883	0.0881425414030661	3.35189713970065	0.000802598325673658	0.00654577706697529
ENSSSCG00000021933	CLEC5A	2048.40776488919	0.478329950909107	0.0772995082380959	6.18800768351291	6.0929359435166e-10	2.82214710128541e-08
ENSSSCG00000021944	RAC2	1500.72546925626	0.27113990553593	0.0793954553271158	3.41505574114804	0.000637689602185111	0.00541992122520177
ENSSSCG00000021966	TOPBP1	1134.92016642823	0.590455355893497	0.0871116332427446	6.77814585622724	1.21727928808489e-11	8.86453029494721e-10
ENSSSCG00000022004	SH3BP2	1721.36436620209	0.454082066292512	0.0785965713802878	5.77737754100552	7.58739063521762e-09	2.93641561470513e-07
ENSSSCG00000022005	SFXN3	553.817290177746	-0.29674767777889	0.115946412994878	-2.55935194642028	0.010486751402317	0.0490165019021327
ENSSSCG00000022031	CHST2	384.549219379454	0.617231577179543	0.139944560189213	4.41054354913838	1.03111465580494e-05	0.000171254089999883
ENSSSCG00000022048	REEP5	8572.12096035384	-0.207622022989107	0.0597675409772149	-3.47382575214628	0.000513094121969188	0.00456512639078397
ENSSSCG00000022058	ATRAID	1217.53675442063	-0.243539315385584	0.0908845302633452	-2.67965642425514	0.00736977605963305	0.0372025569999606
ENSSSCG00000022070	ZNF143	507.458534043706	0.485552830857419	0.107691622070341	4.5087335627675	6.52157474024517e-06	0.000117684780539879
ENSSSCG00000022073	ZBTB38	1009.25194589405	0.235166968696711	0.0869008791833176	2.70615177782754	0.00680679279131647	0.0351241924036611
ENSSSCG00000022099	TP53INP2	1324.0999156236	0.887005630500023	0.100858838858031	8.79452550260441	1.43653742381848e-18	3.76158852658171e-16
ENSSSCG00000022114	NA	35.3248601430352	1.69637216029401	0.386297676182662	4.39135999226638	1.12643859730035e-05	0.000184594937642815
ENSSSCG00000022129	ARSL	458.790086529103	-0.534409258214623	0.113268337312076	-4.71808160070564	2.38079004733329e-06	4.9161716631763e-05
ENSSSCG00000022145	RPF1	588.366851005203	-0.359920957584809	0.115052738360812	-3.12831283038285	0.00175812947384996	0.0122869389180417
ENSSSCG00000022159	FNDC3A	1663.92029453976	0.462473661888844	0.107457638676484	4.30377651682059	1.67911044933301e-05	0.000258957547618312
ENSSSCG00000022161	ZNF251	1975.58204718837	-0.274722492282461	0.079895660951819	-3.43851579684824	0.000584912410097463	0.00505159089899612
ENSSSCG00000022168	APBB2	198.285913489416	-0.415880736990957	0.15781235112015	-2.63528636408393	0.00840663265848028	0.0414233874712607
ENSSSCG00000022173	ANKRD50	1318.70646979729	0.372003397896752	0.0997768868475713	3.72835242359345	0.000192735721645686	0.00204130682125082
ENSSSCG00000022178	NUMB	1446.82247198502	0.340650411765707	0.0790965075197318	4.30676931823731	1.65656207240481e-05	0.000256121977702085
ENSSSCG00000022191	NA	7742.92019173533	-0.2680789193315	0.0862224542472473	-3.1091543574342	0.00187623669131901	0.0129505580258346
ENSSSCG00000022230	CD9	1297.92764689396	-0.4696556892867	0.0857392140714475	-5.47772328418278	4.30833177856063e-08	1.42918164956188e-06
ENSSSCG00000022236	NA	7648.1570003543	-0.669241033552667	0.0811373673980143	-8.24824683144755	1.60735108762673e-16	3.04333382083418e-14
ENSSSCG00000022246	NA	4201.30960661077	0.291889450917595	0.0724208714714101	4.0304603491664	5.56677194044433e-05	0.000718136921080172
ENSSSCG00000022300	MAT2A	3162.96054898577	-0.267180155775566	0.0936320641797311	-2.85351132772959	0.00432389863331143	0.0249363732334413
ENSSSCG00000022309	GPR34	3631.28319869906	0.25992650046898	0.0706558176677557	3.6787699732134	0.000234361522332951	0.00239757876587832
ENSSSCG00000022351	GSTO1	706.092737224644	0.633156299516847	0.0981752948579159	6.44924265756657	1.124104576624e-10	6.4646518806129e-09
ENSSSCG00000022353	RAP1GDS1	1376.75405337209	0.290758511536545	0.0799027950778934	3.63890288510056	0.000273802020760792	0.00273950203994657
ENSSSCG00000022361	BANK1	80.8925564524797	-0.728942836154733	0.247299605057115	-2.94761019123496	0.00320240597509132	0.0198549170455662
ENSSSCG00000022396	BLZF1	889.905911053666	0.349305262238215	0.0910451674380686	3.83661507872806	0.00012474175646955	0.00142543806580386
ENSSSCG00000022398	NUCKS1	2326.99360393816	-0.232810019345275	0.0778039372172784	-2.99226527180907	0.00276915526113131	0.0177263253953372
ENSSSCG00000022401	NA	1399.26265376767	-0.255009633671657	0.0907952511858682	-2.80862303194275	0.00497538674172296	0.0276416463206959
ENSSSCG00000022442	PAF1	1110.11500327012	0.234868869034965	0.089029486664738	2.63810202477546	0.00833714947958331	0.0411738758608474
ENSSSCG00000022464	KBTBD2	1813.74903853888	0.388012956707257	0.0804930458903445	4.8204531511436	1.43232491687275e-06	3.21086024625737e-05
ENSSSCG00000022479	UBR5	4637.88314582765	0.261591493991005	0.0668133369614871	3.91525862780649	9.03073509112417e-05	0.00108219334728788
ENSSSCG00000022486	CBLB	1033.72502478231	0.327017814474957	0.105232065738398	3.10758714257219	0.00188621367216221	0.0130048325440692
ENSSSCG00000022492	AMPD3	1589.176413223	-0.406553821763979	0.0979188620227345	-4.15194594142227	3.29660142570702e-05	0.000458951060477107
ENSSSCG00000022534	ZNF644	1213.31750623066	0.248740797678502	0.0877356726431833	2.83511586775106	0.00458090680063549	0.0259802857121755
ENSSSCG00000022553	TNRC18	1449.64238400556	0.254628301163091	0.0800571786507589	3.18058049826963	0.00146980297828246	0.0106908187078736
ENSSSCG00000022609	WWP2	1052.68592647025	0.264789318002803	0.0848591769127556	3.12033804281457	0.00180643603712788	0.01256744392817
ENSSSCG00000022611	CAPRIN2	85.2348935628189	-0.673863020655313	0.23639477903696	-2.85058334790869	0.0043639111439215	0.0250848456087071
ENSSSCG00000022618	CMTM8	74.0230402989712	-1.18431728989602	0.261689090172166	-4.52566551061357	6.02057408493854e-06	0.000110755164818144
ENSSSCG00000022659	CLTC	14383.6822525213	0.244754006952326	0.0641618336727894	3.81463547629444	0.000136384101145728	0.00153006301987281
ENSSSCG00000022672	TRPM4	142.218846482232	-1.21191360988149	0.226089506915267	-5.36032665299983	8.30716054447527e-08	2.58825885622423e-06
ENSSSCG00000022676	OPHN1	304.92052425741	-0.464347216268011	0.132865526039642	-3.49486605072761	0.000474299725792119	0.00428891015820985
ENSSSCG00000022714	OSER1	1213.95080764833	0.328450554445888	0.101851158510542	3.22480921424073	0.00126056644300787	0.00938523364434232
ENSSSCG00000022722	CARMIL2	72.7663992851472	-0.623877456798603	0.243334786836587	-2.56386464471096	0.0103513903891351	0.0484943134827126
ENSSSCG00000022742	PRDX6	4105.63759404037	0.391229764896499	0.0736032980067956	5.31538362398351	1.06432855063102e-07	3.22627868783643e-06
ENSSSCG00000022758	PECR	452.276740214092	-0.489078744378723	0.123801457191247	-3.95050878620274	7.79852348057613e-05	0.000954989338064183
ENSSSCG00000022774	NOP53	769.200415933566	-0.347194741454319	0.105211984126785	-3.29995431923357	0.000967005673168798	0.00761416431202073
ENSSSCG00000022780	UGCG	921.084208738821	0.277008891341761	0.0945808639387247	2.92880483224623	0.0034026800065729	0.0208031708101802
ENSSSCG00000022784	PLEKHO1	5369.0696267903	0.457093042607797	0.0673179556741828	6.79006125527811	1.12085943967624e-11	8.3602528024821e-10
ENSSSCG00000022788	PPA2	206.048035437948	-0.426998282916448	0.148635698691568	-2.87278417416066	0.00406871970461882	0.0238103999309255
ENSSSCG00000022790	SNX2	3561.92005514261	0.269024448790666	0.0652156954430147	4.12514881522254	3.70495117589781e-05	0.000503276314809871
ENSSSCG00000022801	S100PBP	328.602629639496	0.42687876349501	0.126702850076935	3.3691330797674	0.000754050123084615	0.00623849545212932
ENSSSCG00000022823	MCM5	173.564979667108	0.810948475308022	0.168304775838262	4.81833311781556	1.44762533390038e-06	3.23925908805673e-05
ENSSSCG00000022828	PNN	2117.15485767699	-0.283919183445623	0.0817038772499414	-3.4749780916404	0.000510895074275627	0.00455306251602719
ENSSSCG00000022842	NA	8678.83528281903	-0.251401475563775	0.0887507348185666	-2.83266922891079	0.00461611247851343	0.0261077648313717
ENSSSCG00000022895	CRYBG3	1610.7994579529	0.206547078846309	0.0746903760671551	2.7653774116842	0.00568569710427347	0.030609743771782
ENSSSCG00000022903	NAPEPLD	673.642956360743	-0.385250198095339	0.109045689035631	-3.53292460712919	0.000410989657977771	0.00382605879026659
ENSSSCG00000022906	NA	625.429473458927	0.287376978402182	0.0989628068382582	2.9038887192424	0.00368559132675283	0.0221261329065107
ENSSSCG00000022925	NA	10969.5325759723	0.390801510570154	0.0896991885706599	4.35680095659174	1.31977182708802e-05	0.000211812657032997
ENSSSCG00000022953	PTER	97.8796740351254	-1.15154458092769	0.216559529572134	-5.31745050981061	1.05231293652007e-07	3.19773217524754e-06
ENSSSCG00000022993	TBC1D8B	206.844619713519	0.564724362416259	0.168045703475453	3.36054032169141	0.000777901750127779	0.00639521498919344
ENSSSCG00000023072	NA	30.6136828957036	-1.02024724890732	0.363424561184675	-2.80731507408736	0.00499563535574013	0.0276968740950594
ENSSSCG00000023080	TPP1	5464.70227419232	-0.250220415710032	0.0731313556043014	-3.42152027187794	0.000622720825061524	0.0053147192746409
ENSSSCG00000023105	NET1	610.678886207565	0.416911049827692	0.115446820258435	3.611282224096	0.000304686874337846	0.00297601695434592
ENSSSCG00000023112	PDS5A	3062.5266131643	0.228035763406138	0.0671853184786806	3.39413086920915	0.000688467838728859	0.00579943442247507
ENSSSCG00000023130	ASCC1	660.015037003011	-0.409706463503993	0.106782825517293	-3.83681983988748	0.00012463783788591	0.00142543806580386
ENSSSCG00000023151	GRIN2C	18.8701523619144	-1.82363691716416	0.49801319217497	-3.66182451753899	0.000250425380135333	0.00254079567462947
ENSSSCG00000023165	SEMA7A	3938.50817239557	0.555051582058856	0.086016580402661	6.45284408494906	1.09770279482425e-10	6.34245459901506e-09
ENSSSCG00000023187	NA	2086.89677511525	0.197082609405822	0.0737941068042728	2.67070932816564	0.00756911603200034	0.0380527414239494
ENSSSCG00000023191	LYPLA2	898.004933196733	0.227412281801608	0.0879628275271158	2.58532255266015	0.00972879363019369	0.046246528855463
ENSSSCG00000023235	MAN1C1	394.825774802895	-0.343081267419623	0.13164649521939	-2.60607976572316	0.00915851305464174	0.0441426881423125
ENSSSCG00000023264	IDH1	1979.93469960424	-0.270663440308131	0.07702886515137	-3.51379239167354	0.000441757930026487	0.00404216717088177
ENSSSCG00000023306	ELMO2	1205.27301145371	-0.498077575570812	0.0895652686870212	-5.56105712484718	2.6814540067537e-08	9.32221877432707e-07
ENSSSCG00000023307	FBXW11	2593.21389178894	0.206933614201511	0.0751034398757204	2.75531473050956	0.00586357018842208	0.0312935638807071
ENSSSCG00000023325	ACY1	231.444409960982	-0.418202349114601	0.150231924245106	-2.78371159269914	0.00537407966749585	0.0292649550742794
ENSSSCG00000023362	RHBDF2	1718.44455320745	0.211235171542462	0.0747985492021264	2.82405439404507	0.00474203363947021	0.0266120419521021
ENSSSCG00000023374	SRGN	14600.2718789409	0.440388214618484	0.0779777645613857	5.64761271492723	1.62691167920365e-08	5.7868213976761e-07
ENSSSCG00000023377	EMP3	1666.48666576069	0.249417870915004	0.0762398073528737	3.27149135832127	0.00106981858021216	0.00822891079166939
ENSSSCG00000023379	UBE2L6	274.955345513277	-0.593336948365876	0.138994316897869	-4.26878567130087	1.96540002591027e-05	0.000293902528783448
ENSSSCG00000023445	AVL9	1525.53631629377	0.298211825817918	0.0883830626504682	3.37408341457082	0.000740619214820959	0.00614619061146429
ENSSSCG00000023498	HSPB6	84.2222182984461	-0.801383621774814	0.26367611171616	-3.03927275231319	0.00237150041375526	0.0155575989296833
ENSSSCG00000023662	CHST3	219.336830076544	-0.652959376300167	0.151519174752091	-4.30941745405169	1.63685138774109e-05	0.000254031904526224
ENSSSCG00000023666	CTSB	62733.6189120997	0.417566444496953	0.0599935257417597	6.96019177626525	3.39809840422039e-12	2.75134191189081e-10
ENSSSCG00000023680	MEPCE	1461.86027067874	0.250664039314786	0.0814313932733022	3.07822363389388	0.00208238579792272	0.0140812758324367
ENSSSCG00000023715	GNS	19485.4845039375	-0.258764823107445	0.0674923793097848	-3.83398578852487	0.000126083429133612	0.0014394329891905
ENSSSCG00000023776	CCSAP	193.898680066391	0.457874076592472	0.162229099224582	2.82239178286143	0.00476669061378915	0.0267260416327577
ENSSSCG00000023784	SEMA3C	1265.79719557463	0.882211128223167	0.100063160973647	8.81654266804049	1.18048227339265e-18	3.3018625769644e-16
ENSSSCG00000023792	SNRNP70	3255.00320833293	-0.333491362324059	0.0706530778495593	-4.72012504584949	2.35699703358602e-06	4.88342802901401e-05
ENSSSCG00000023807	ACO1	4079.3017046493	-0.426326847463442	0.0695679684459334	-6.12820608373483	8.88754229534855e-10	4.02128614076671e-08
ENSSSCG00000023866	ACSF3	138.139276179679	-0.829656701600851	0.198967618161891	-4.16980767657277	3.04856793828416e-05	0.000431576542800261
ENSSSCG00000023890	ATG2A	1203.19853469786	0.315953837196227	0.088345283985579	3.57635204667859	0.000348422364970719	0.00333959037826685
ENSSSCG00000023907	AFAP1	194.463555965753	0.72193157176364	0.156728521670685	4.60625522443548	4.09985145418826e-06	7.88388622604609e-05
ENSSSCG00000023948	UBTD2	1407.13317391088	0.317005202203055	0.0831183600986159	3.81390106622585	0.000136790246275172	0.00153182671602233
ENSSSCG00000023975	CCDC9B	174.685564882555	-0.667065072034099	0.17751757203641	-3.75774107533017	0.000171454156975175	0.00184609475931188
ENSSSCG00000024001	PLXNA1	873.59563022573	0.463976642015205	0.0892008197666165	5.20148405843293	1.97703433010543e-07	5.4800363740107e-06
ENSSSCG00000024018	SLC16A3	794.640665305104	0.420166778740401	0.104881207371592	4.00612072715524	6.17241093329473e-05	0.000783132591299569
ENSSSCG00000024064	RNF6	1440.38555267043	0.45795353654093	0.0884671649665644	5.17653681695363	2.26042462593727e-07	6.2235001949463e-06
ENSSSCG00000024071	SCARF1	1863.57751130228	0.723830501999589	0.0821229785093589	8.8139825800047	1.20776831706992e-18	3.30311215070656e-16
ENSSSCG00000024096	RIPK2	388.09618819299	0.471242886652705	0.11826889537609	3.98450399958649	6.76212182893799e-05	0.000842322199886031
ENSSSCG00000024119	GLB1	3539.60822728081	-0.302172248844781	0.0822531435523866	-3.67368632728704	0.000239076194585682	0.00243770565597845
ENSSSCG00000024125	KPNA3	2100.31495774838	0.225277745770902	0.0796801340423111	2.82727618971219	0.00469458187828956	0.0264180243146363
ENSSSCG00000024126	CCT5	2155.65241248649	0.225182135074276	0.0854528480633128	2.63516243376039	0.00840970280207977	0.0414233874712607
ENSSSCG00000024145	PRR11	69.5207132809293	0.752388170032278	0.255742741378438	2.94197272609558	0.00326128649114942	0.0201287125609709
ENSSSCG00000024163	ZMYM3	303.550851532293	-0.352363243650672	0.132949359517636	-2.65035683458055	0.00804067970303989	0.0400265610727281
ENSSSCG00000024189	SIL1	508.907591226568	-0.435510654286412	0.112177062006732	-3.88235033522517	0.000103451688644503	0.00122069025134027
ENSSSCG00000024197	USP48	801.72070952765	-0.35188316715639	0.0972973898646314	-3.61657355501479	0.000298528514967158	0.00292748241729149
ENSSSCG00000024206	CPPED1	1639.23300028956	0.441455900615695	0.0863489264033624	5.11246542375661	3.17981202075507e-07	8.37986007268365e-06
ENSSSCG00000024257	CEMIP2	2590.65296723976	0.241944088807029	0.0858125840773363	2.81944765337661	0.00481063766789745	0.0269233823459818
ENSSSCG00000024260	RPL11	2492.70591934129	-0.324615566704037	0.107878443223012	-3.00908649592741	0.00262034503586229	0.0169461830564147
ENSSSCG00000024310	F13A1	13540.1739234737	-0.801515918188279	0.0989191284120969	-8.10273938978885	5.37352665507916e-16	9.05917706083003e-14
ENSSSCG00000024344	CCR5	658.311391482178	0.332982599393882	0.101461081652767	3.28187511871259	0.00103119263406112	0.00800527181266191
ENSSSCG00000024373	TRIP12	6505.51520815213	0.200856625958894	0.0700576296934474	2.8670200067828	0.00414356817359185	0.0241453094282173
ENSSSCG00000024388	NA	1345.30120302969	0.264555131467502	0.0862222533850884	3.0682929415674	0.00215285463408068	0.0144624355794929
ENSSSCG00000024393	B3GNT5	1712.2430207976	0.295431593684681	0.105213221222807	2.80793221850944	0.00498607202036424	0.0276786596096629
ENSSSCG00000024413	PPP2R1A	1717.00354472089	0.275829016365715	0.0784390137446971	3.51647736499444	0.000437313944910189	0.00401964363089564
ENSSSCG00000024439	PTGER4	752.559322841564	-0.473537832969908	0.107156347048753	-4.41913004700005	9.90990044603214e-06	0.000165933530325602
ENSSSCG00000024481	PDE4DIP	441.629351688216	-0.327433730813711	0.113868264906131	-2.8755486094711	0.0040332603747996	0.0236368263965041
ENSSSCG00000024484	DEGS1	3424.18538314897	0.234269113237192	0.0673751371143811	3.47708551359946	0.00050689612033964	0.00452383651415514
ENSSSCG00000024495	NA	1936.47305613452	-0.444977607657091	0.0767656249875969	-5.79657376239674	6.76834228185514e-09	2.64438058612036e-07
ENSSSCG00000024517	AKAP6	62.1942007175547	-1.07422340409281	0.268672636912943	-3.9982612908991	6.38094891854565e-05	0.000805439367595295
ENSSSCG00000024563	CEP83	579.807805993974	0.38570242809344	0.104716695270964	3.68329450328242	0.000230238901105884	0.00236129179659176
ENSSSCG00000024578	PHLDB1	537.037655796683	0.359835915569576	0.108675555945224	3.31110259745019	0.000929291302695476	0.00736209199858958
ENSSSCG00000024592	ANKRD17	2438.50082063575	0.239274578693911	0.0713826895203915	3.35199724613288	0.000802308168463258	0.00654577706697529
ENSSSCG00000024596	NOCT	367.895090770482	-0.360776616123762	0.12664515208709	-2.84872030376391	0.00438954512811662	0.0251537939779386
ENSSSCG00000024623	USP25	1656.37994779216	0.203295927173408	0.0774325709178913	2.62545754019947	0.0086532600667225	0.0423442034358464
ENSSSCG00000024626	TNFAIP1	284.170948526451	0.412751296901323	0.131235205966897	3.14512629336244	0.00166015145417972	0.0117692879876669
ENSSSCG00000024660	NA	7332.84663676127	-0.275074782205259	0.0972984918270233	-2.82712277487595	0.00469683164336119	0.0264186046777176
ENSSSCG00000024692	RRBP1	2970.66450857125	0.264015271205584	0.0751083691179295	3.51512453680158	0.000439547811516702	0.00403093510904326
ENSSSCG00000024694	TAF4	460.638470351206	0.349031453672801	0.113593528661001	3.07263501527822	0.00212177825321253	0.0143020528740291
ENSSSCG00000024696	CCNYL1	1163.55580502998	0.461757920271911	0.104618041228361	4.4137503899923	1.01595090324887e-05	0.000169192256647955
ENSSSCG00000024750	GFOD2	656.659517870759	0.938317404640233	0.106789745378879	8.78658715133352	1.54172086905826e-18	3.95290806989582e-16
ENSSSCG00000024761	SNX13	1189.9968182237	0.340553824957274	0.10391539714858	3.27722199310219	0.0010483391076352	0.0080940460462148
ENSSSCG00000024777	HDAC4	459.359413996531	0.495251233104343	0.113674403021596	4.35675244329415	1.32006425566189e-05	0.000211812657032997
ENSSSCG00000024793	PORCN	330.727590104082	0.86272730040612	0.136103183236873	6.33877386177394	2.31600875723606e-10	1.21808204167967e-08
ENSSSCG00000024794	FBXO42	1168.82671361823	0.301921551839729	0.0977636197275932	3.08828123059475	0.00201317857476968	0.0137264203433188
ENSSSCG00000024800	DSC2	2458.86361106237	0.393708558848914	0.0956777468226619	4.11494388113727	3.87273624508983e-05	0.000522034665589491
ENSSSCG00000024813	MAP3K3	1439.61401246312	0.243044057367808	0.0818778282832359	2.96837449726998	0.00299379331237516	0.0188078684509449
ENSSSCG00000024818	RCAN3	609.458262711321	0.446835199770349	0.0996680287685989	4.48323504829994	7.35198710759803e-06	0.000130941975880187
ENSSSCG00000024916	DHX36	1046.51206036982	0.294802606342829	0.101315341145263	2.90975288648686	0.00361714625884356	0.0218216759841116
ENSSSCG00000024960	PDGFC	1783.98195032867	-0.313326559475466	0.0759386637211236	-4.1260478407432	3.69050528491835e-05	0.000501867939684974
ENSSSCG00000024973	GBP1	318.447748829547	-2.02545016587567	0.149073089189678	-13.5869604425955	4.78544725436702e-42	9.81574989324914e-39
ENSSSCG00000024974	NA	2498.07343083264	-0.272738947270219	0.085331875981472	-3.1962141243612	0.00139243734463707	0.0102004323812193
ENSSSCG00000025034	LAPTM5	23659.6438488995	-0.290134930406962	0.0666391762564003	-4.35381928027804	1.33786009087476e-05	0.000214146850674123
ENSSSCG00000025042	ICOS	10.6160014338143	1.99315753634672	0.675770487963545	2.94945927921943	0.00318330519806611	0.0197663658287586
ENSSSCG00000025106	THNSL2	76.0047951703751	-1.17145021248553	0.251778967604405	-4.65269289024217	3.27628020599755e-06	6.47209959794733e-05
ENSSSCG00000025109	PLD3	12523.1232362431	-0.41165080734057	0.081896544430376	-5.02647346360912	4.99581576729419e-07	1.25476540098142e-05
ENSSSCG00000025114	FMNL3	2113.24842345185	0.577819045565139	0.0883297060134492	6.54161631056668	6.08574756994282e-11	3.78269168400436e-09
ENSSSCG00000025116	TONSL	158.644720604055	0.499875745705539	0.174983066296276	2.85670925927864	0.0042805773610936	0.0247445117815777
ENSSSCG00000025117	ATN1	1613.60257314668	0.434476230333907	0.0824735840496719	5.26806534892715	1.37869031060359e-07	4.01123916137078e-06
ENSSSCG00000025133	ITGB2	8887.59683722608	-0.197621662401903	0.0648736558695465	-3.04625444262456	0.00231711659847111	0.0152822904487588
ENSSSCG00000025316	SLC33A1	886.271995980954	0.283046261232205	0.0938774224525516	3.01506212929169	0.00256926620210209	0.0167036234280351
ENSSSCG00000025344	PHC2	1009.9355201955	0.387113921210967	0.0895262791473235	4.32402558106917	1.53207519380798e-05	0.0002398886693409
ENSSSCG00000025406	PIK3C2A	1102.54386518915	-0.320115959579534	0.0887033395278785	-3.60883774256238	0.000307571898945135	0.00299706045947567
ENSSSCG00000025408	ULK4	55.7152962095986	-0.74090909005661	0.277026877469056	-2.67450254944801	0.00748402071899947	0.0377328320314324
ENSSSCG00000025417	BBS2	62.0573837779301	-1.16775198031691	0.276632006114142	-4.22131913338721	2.42876791397149e-05	0.000354998179539752
ENSSSCG00000025425	FCSK	613.643288763348	-0.576426498725808	0.117089136479931	-4.92297164412523	8.52398077805736e-07	2.02128384268886e-05
ENSSSCG00000025455	RALB	2996.01416075731	0.46917191303528	0.0740830792947524	6.33305091394215	2.40360202382938e-10	1.24814894967376e-08
ENSSSCG00000025463	PROS1	51.5039448888805	-0.918034490833136	0.28222613089825	-3.25283306656006	0.00114260601004202	0.00867492422306426
ENSSSCG00000025485	NA	72.0102541093032	0.643419377245705	0.238721946425837	2.69526697012582	0.00703322542169832	0.0359758542247886
ENSSSCG00000025486	MDH2	2940.78752173375	0.227621294456316	0.0804125091643547	2.83067021315157	0.0046450588057277	0.0262232746431609
ENSSSCG00000025488	MCM3	203.073412358776	1.30359790428845	0.164818775453244	7.90928036386398	2.5888099969332e-15	3.54005384802854e-13
ENSSSCG00000025502	NA	996.077652537692	0.427977530609777	0.0924451290980551	4.62953034719469	3.66496014560615e-06	7.13580895990772e-05
ENSSSCG00000025514	RUFY3	1299.32935401704	0.254184772659969	0.0804467598850823	3.15966451629712	0.00157950897997167	0.0112886277680089
ENSSSCG00000025515	NA	1577.80311073337	0.225141059986627	0.0763852065365821	2.94744323141686	0.00320413577366897	0.0198556389559638
ENSSSCG00000025542	NEMP1	256.51917773643	0.431074491579136	0.143037650740643	3.01371344780239	0.00258071431735752	0.0167603435903531
ENSSSCG00000025593	TAP2	500.002171161511	-0.591572066752417	0.114647181194033	-5.15993555699568	2.47034860783575e-07	6.66723252557775e-06
ENSSSCG00000025606	ATM	559.286012177446	-0.333392109389344	0.106185252686291	-3.13972139214381	0.00169108580056291	0.0119301902174059
ENSSSCG00000025618	TAP1	493.518526874161	-0.413399877271149	0.105325210584383	-3.92498505322188	8.67351232799377e-05	0.00104651878647666
ENSSSCG00000025644	NA	164.807722311629	-0.53089787522655	0.186567676515267	-2.84560479683685	0.00443271709556092	0.0253501158434332
ENSSSCG00000025675	EEF2	29085.6491334453	-0.24644967849834	0.0805742224064806	-3.05866654542506	0.00222324463039936	0.0148300659438076
ENSSSCG00000025686	KMO	781.631642665822	-0.701301195632366	0.103646947023117	-6.76625038917884	1.32162743363098e-11	9.56780519158619e-10
ENSSSCG00000025704	DENND2D	1235.97683583239	0.263881034623273	0.0837751713833983	3.14987161787611	0.00163342223640759	0.0116132452128643
ENSSSCG00000025717	HIC1	197.723570436749	-0.432283667071542	0.166577844801567	-2.59508500417023	0.00945675275298521	0.04523290172211
ENSSSCG00000025736	RECQL4	56.8768712187992	0.913331161270394	0.277542423263034	3.29078038064404	0.000999098810496685	0.00780197275430374
ENSSSCG00000025766	SLC10A3	2041.90285648663	0.245033055186464	0.0849755937070716	2.88356979335906	0.00393195505704535	0.0232089069002672
ENSSSCG00000025770	ST6GAL1	1047.13175777901	-0.667391662122447	0.100731664772816	-6.62544060626455	3.46213921066423e-11	2.29078211105616e-09
ENSSSCG00000025788	ENPP4	2512.12745652571	0.201883438390691	0.0707393531147963	2.85390563387077	0.00431853570441043	0.0249288081210972
ENSSSCG00000025795	CSF3R	379.909724057959	-0.584864594158914	0.119862259820185	-4.87947244642574	1.06369981993312e-06	2.46999126111639e-05
ENSSSCG00000025820	SLC15A4	985.041335102801	0.238287722478015	0.0927677499442204	2.56864829233536	0.0102096018937945	0.0480128278589716
ENSSSCG00000025821	C2CD2	515.000784402126	0.491535015219191	0.110358554273095	4.45398200852499	8.4292166899953e-06	0.000147146623835138
ENSSSCG00000025839	SUGP2	850.762791278347	-0.303970304794199	0.0905570822165022	-3.35667070265661	0.000788870067836123	0.00647366252278445
ENSSSCG00000025842	SPAG8	265.049894580535	-0.695506730652624	0.147598811934611	-4.71214315031715	2.45125082913683e-06	5.05318994207488e-05
ENSSSCG00000025854	MMGT1	880.923262312663	0.237118859006899	0.0903018052974413	2.62584848913998	0.00864332809746154	0.0423124259727363
ENSSSCG00000025856	TMEM106A	851.278783104729	-0.765853685115193	0.116115440844745	-6.5956231104457	4.23473461194264e-11	2.72863240152765e-09
ENSSSCG00000025876	PBLD	211.904691128928	-0.45701038176636	0.149649405188366	-3.05387369359145	0.00225907170905644	0.0150036543327654
ENSSSCG00000025910	ZNF277	679.259054722703	-0.631664556035205	0.110179401151354	-5.73305490349766	9.8637686445513e-09	3.71035191000994e-07
ENSSSCG00000025928	RPL18	2678.8272843523	-0.365211595943908	0.0916933506353295	-3.98296706809612	6.80601896429186e-05	0.000846933017123761
ENSSSCG00000025940	NA	760.07804159941	0.298615506010542	0.0952115723514363	3.13633625236563	0.001710729387192	0.0120268997549682
ENSSSCG00000025965	SPDL1	77.4889679892612	0.789142835583081	0.235481903505266	3.35118250632552	0.000804672511951702	0.00655721912308892
ENSSSCG00000025966	EIF4H	6141.53713149166	0.176657725931899	0.0662003561477416	2.66853135257529	0.00761836678089699	0.0382690775397956
ENSSSCG00000026018	MFSD1	10745.2579006004	0.347549262488056	0.0673414184621099	5.16100299674571	2.45630247716631e-07	6.64389331571115e-06
ENSSSCG00000026042	ULBP1	533.972129419798	0.51754667803679	0.114076239314859	4.53684905064519	5.71009461581926e-06	0.000106314878119346
ENSSSCG00000026043	TGM3	1837.02945318395	1.35700829525097	0.100656808136802	13.4815351327917	2.0088318911463e-41	3.53181344061964e-38
ENSSSCG00000026044	FDFT1	1641.36547714101	0.265486220960743	0.0869386669126946	3.05371856262012	0.00226024011805858	0.0150036543327654
ENSSSCG00000026052	LSM14B	732.964991412299	0.291134066076001	0.0947907898663364	3.07133284242621	0.002131054492233	0.0143394683629915
ENSSSCG00000026153	ACAT1	745.874105592833	-0.474804609811106	0.100290406221465	-4.73429740390746	2.19815212388952e-06	4.60863001511215e-05
ENSSSCG00000026169	MFSD12	4784.99707572445	0.332994369771513	0.0751700110276932	4.42988321032486	9.42841345033381e-06	0.000160048943907942
ENSSSCG00000026224	ARHGAP31	2536.88871360911	0.316234683204433	0.0774277125398196	4.08425708097472	4.42180559619842e-05	0.000585782147173454
ENSSSCG00000026239	VPS35	4460.53520317367	0.325787631633094	0.0684619419661506	4.75866769590281	1.94874952622564e-06	4.17826836572456e-05
ENSSSCG00000026257	STMN1	491.535221053535	0.863368486320781	0.126342476325669	6.83355678493511	8.28346851331931e-12	6.33196565176526e-10
ENSSSCG00000026302	NA	672.168364208395	0.81273697202034	0.116014552453066	7.0054743550309	2.46150420414041e-12	2.0331363919702e-10
ENSSSCG00000026326	CCNF	173.860861966721	0.818085744185379	0.165504908391271	4.94296968070177	7.69414534595328e-07	1.84945013227826e-05
ENSSSCG00000026339	NA	22.699767183388	-1.86574170986334	0.593834938708402	-3.14185237049432	0.00167882661276192	0.0118868014413484
ENSSSCG00000026367	IFT172	144.069346914667	-0.571194352673429	0.195644665107732	-2.91954985002479	0.0035053732513357	0.0213040141255251
ENSSSCG00000026382	PPP2R5E	1102.67743534678	0.240182807979107	0.0887242802168561	2.70706967012933	0.00678800103782991	0.0350419164314483
ENSSSCG00000026465	BABAM2	552.176408660975	-0.312904262407441	0.106633040429945	-2.93440251863597	0.00334190508959915	0.0205541359008979
ENSSSCG00000026466	SLC23A2	4056.80983225404	0.194320862691602	0.0672848859771988	2.88803138876467	0.00387661185163789	0.0229593176410527
ENSSSCG00000026472	RPL7L1	2001.20583193	0.285567357105711	0.0751801015940496	3.79844335204135	0.000145607698203784	0.00161005744994966
ENSSSCG00000026478	PADI2	609.930985320493	-1.30608372269993	0.284362208617142	-4.59302847959802	4.36859416361808e-06	8.31218860498491e-05
ENSSSCG00000026498	R3HDM2	1047.29442198573	-0.280287789273991	0.0902475570349012	-3.1057659451723	0.00189786872428498	0.0130705486232654
ENSSSCG00000026516	EPHB3	122.37289852373	-0.940841642907584	0.248224818709177	-3.79028031040637	0.000150477372808445	0.00165794541374533
ENSSSCG00000026571	RAB8B	5571.29508176154	0.276040457263753	0.106689148688199	2.5873339571814	0.00967217991866096	0.0460663770352014
ENSSSCG00000026583	TLR1	558.122531071823	-1.00061627541296	0.141253129579041	-7.08385207743697	1.40201561881676e-12	1.21511311413928e-10
ENSSSCG00000026592	TLR6	787.156029124907	-0.556316588456644	0.0970101006410311	-5.73462541302989	9.77280895925917e-09	3.6893852718283e-07
ENSSSCG00000026596	SYNRG	930.343690606234	0.306387929020896	0.0905579318428562	3.38333620021895	0.000716109103061208	0.00599126766238904
ENSSSCG00000026622	EAF1	2521.83143050891	0.319388740209547	0.0870612764555797	3.66855108507978	0.000243928958241593	0.00248307170312596
ENSSSCG00000026655	PTPN13	243.794317668203	-0.970270782886208	0.14968454158005	-6.48210411472128	9.04521838356697e-11	5.40758922582849e-09
ENSSSCG00000026710	CARHSP1	1085.42641886605	0.505669717687188	0.0919457071976155	5.49965553693954	3.80533909484103e-08	1.27608469319369e-06
ENSSSCG00000026724	GUCY2C	2812.59526659235	-0.9651129258615	0.0981376450101179	-9.83427843374474	8.01400190727448e-23	3.2876107157609e-20
ENSSSCG00000026729	TMEM150C	1454.95119093902	-0.355951098067294	0.0802869174500824	-4.43348816186153	9.27206008381169e-06	0.000158048813644696
ENSSSCG00000026733	HIPK2	432.373996888013	0.350276128903887	0.118597756699556	2.95348022299647	0.00314212741270325	0.0195600212787754
ENSSSCG00000026781	ANKLE2	1764.91675312535	0.384447937580956	0.0851354299912997	4.51572203981638	6.31013894297589e-06	0.000114710310149489
ENSSSCG00000026784	LMNB2	601.203472384496	0.299371243779174	0.106625570184629	2.80768715478654	0.00498986757032115	0.0276872408421742
ENSSSCG00000026819	NID1	20.2521727266906	1.31622469016593	0.470961580568709	2.79476021924447	0.00519382222475155	0.0285013231786119
ENSSSCG00000026931	SERTAD1	811.420273594665	0.318028811939783	0.0933058130345014	3.40845657517809	0.000653314825138862	0.005533617035777
ENSSSCG00000026940	CASP10	246.884814247679	-0.487870468569868	0.141169935861566	-3.45590911827207	0.000548440201945251	0.00480402388992186
ENSSSCG00000026951	PSMB8	340.18895099512	-0.759325583873388	0.135972755159691	-5.58439507224523	2.34515053121029e-08	8.22272580843449e-07
ENSSSCG00000026962	A4GALT	2468.39347136961	0.281442366748505	0.0759064293847972	3.70775399435233	0.000209105643453816	0.00219578767404958
ENSSSCG00000026969	KRAS	1175.77762266991	0.318064859131627	0.11303169327326	2.81394403570235	0.00489377472795882	0.0272841313834139
ENSSSCG00000026996	NA	1464.81741597429	0.310937529027099	0.0777655022939955	3.99839928830637	6.3772305270172e-05	0.000805439367595295
ENSSSCG00000027007	CEP76	390.934902421657	0.473715552615058	0.122292868333412	3.87361551880153	0.000107232541818719	0.00126046885593407
ENSSSCG00000027017	NR1D2	1112.78824590576	0.437825028610066	0.120660744023033	3.62856231457092	0.000285003961449103	0.00282410930237851
ENSSSCG00000027046	USP9Y	1616.51698438978	-0.213852792720001	0.080970435485161	-2.64112192849935	0.00826319753744061	0.0408742653108045
ENSSSCG00000027052	PEX11A	450.925433589992	0.47945451603233	0.116655735440946	4.10999522843899	3.95667293195229e-05	0.00053102261476049
ENSSSCG00000027076	ZFTRAF1	873.696990336622	-0.289025918215914	0.0906954292247146	-3.18677490901773	0.00143868691888367	0.01052045152151
ENSSSCG00000027098	TBC1D24	762.447680103571	0.293981134493354	0.0953418269372218	3.08344347845282	0.00204619975500798	0.0138976712940857
ENSSSCG00000027114	PODN	2780.49185432512	-0.187241422436809	0.0716430904296911	-2.61353078592503	0.00896120099339237	0.0434024008759071
ENSSSCG00000027121	ODC1	4688.08435359081	0.225206197781696	0.0684763869971096	3.28881542466897	0.00100609979111069	0.00784887579195098
ENSSSCG00000027137	NA	1384.09454219143	-0.402361481489526	0.108299652571238	-3.7152610551992	0.000202994011120101	0.00213891035518415
ENSSSCG00000027166	BICD2	2593.08625113336	0.414264201313067	0.0792998264254734	5.22402406141955	1.75076014632035e-07	4.96465555777984e-06
ENSSSCG00000027190	PEX26	374.03629086173	-0.384205548900635	0.128048361070821	-3.00047220977813	0.00269561350237374	0.0173404313131306
ENSSSCG00000027230	SLC35G1	1097.14420774342	-0.383514320357737	0.0875385140496512	-4.38109241996284	1.18085766876629e-05	0.000192233007004057
ENSSSCG00000027294	CDV3	5102.2534825926	0.178727524577055	0.0665721649394707	2.68471852672299	0.00725909113840992	0.0368099030244792
ENSSSCG00000027340	PI4K2B	1357.25679402374	0.376892228068376	0.0961921348512413	3.91811896732753	8.92426610167307e-05	0.00107361625526188
ENSSSCG00000027365	WNT7B	42.6308326141748	0.970552862416632	0.331250966773216	2.92996235413586	0.00339003070945943	0.0207671020116064
ENSSSCG00000027372	SAMD9	2414.50104276607	0.492055529648086	0.0870304330014409	5.65383294875644	1.56908718313984e-08	5.64641987219356e-07
ENSSSCG00000027374	NA	558.267772124162	-0.290114599686298	0.107783802653588	-2.69163448072724	0.00711028255656179	0.0362494811199693
ENSSSCG00000027378	SH3PXD2B	2542.2605199262	0.190124697702722	0.0734384998157693	2.58889680725608	0.00962839431780496	0.0458811685499776
ENSSSCG00000027381	GGCX	530.786988016033	-0.484575974193376	0.116107337271575	-4.17351724344476	2.99932948934776e-05	0.000426736971391941
ENSSSCG00000027410	CBFA2T2	371.421281719595	0.47119407021645	0.117399924772176	4.0135806827035	5.98045473840458e-05	0.000765087905047247
ENSSSCG00000027429	YARS2	153.315585267718	-0.430598875844563	0.168058126478083	-2.56220204799628	0.010401078976021	0.0486900262297036
ENSSSCG00000027457	UBE2Q2	1803.94516709356	0.190861391299956	0.0736067181799011	2.59298873824906	0.00951458861075165	0.0454212730925216
ENSSSCG00000027477	TBC1D2B	2069.05516621639	0.248338529538736	0.0737879656057011	3.36556954105195	0.000763858100194634	0.00629959426815071
ENSSSCG00000027480	KLF10	587.287545681384	-0.33496385706079	0.112545973692004	-2.97624025162785	0.00291806159925631	0.0184450868526181
ENSSSCG00000027491	NA	534.262357912297	-0.269466633725985	0.103689878880641	-2.59877469850428	0.00935571558221714	0.0448891975322988
ENSSSCG00000027509	VPS54	1473.34420032249	0.492364641939664	0.0782970856393998	6.2884159470158	3.20721636918203e-10	1.59802477147867e-08
ENSSSCG00000027529	BIRC3	3502.88076054545	0.389184920858579	0.103458333076372	3.76175518477844	0.00016872515692188	0.00182309087465986
ENSSSCG00000027565	ARHGAP45	4838.14731013303	0.324082347091375	0.0669352875420696	4.84172637471207	1.28715927884631e-06	2.91196125822823e-05
ENSSSCG00000027607	IER3	1208.99086961645	0.430204067397925	0.11249329920351	3.82426393788707	0.000131163347108359	0.00148639715733202
ENSSSCG00000027659	FUCA1	5798.10032621463	-0.343931214448227	0.0804937190657178	-4.27277082535384	1.93058851634694e-05	0.000290461526536452
ENSSSCG00000027660	IFI44L	236.555332688331	-0.711541952785136	0.184091634822538	-3.86515092590195	0.000111020527137474	0.0012938727532963
ENSSSCG00000027665	NA	568.702448135462	-0.405183175425499	0.10757182781943	-3.76662908531813	0.000165466548320564	0.00179576438287582
ENSSSCG00000027681	ZFR	1626.63080551667	0.282152754277404	0.0860813976697875	3.27774364630737	0.00104640380260909	0.00809389688020779
ENSSSCG00000027701	RP2	700.626320198932	0.318027108262558	0.103622594324172	3.0690903884113	0.00214711618039091	0.0144317634254893
ENSSSCG00000027709	PARP9	156.91603150991	-0.486600904797086	0.176153823089749	-2.76236357668586	0.00573845374939474	0.0307882673154236
ENSSSCG00000027722	BMP2K	1279.91461305967	0.346966486635251	0.081315033897602	4.26694142527417	1.98171164130463e-05	0.000295623335388317
ENSSSCG00000027741	NA	353.941961627319	-0.426798534007257	0.123226531275462	-3.46352793988161	0.000533141224072863	0.00468000645125872
ENSSSCG00000027745	ABCG1	1940.78745434044	-0.364748965819022	0.0874192635956422	-4.17240949896545	3.01395327343335e-05	0.000427828407567984
ENSSSCG00000027777	PRRG1	216.7087892844	0.58702922211066	0.159367271199766	3.68349923852823	0.00023005397147953	0.00236129179659176
ENSSSCG00000027779	TMEM259	1587.04312555935	0.277535310457563	0.0756177126341975	3.67024207410434	0.000242320874316481	0.00246874420547428
ENSSSCG00000027812	IQSEC1	1414.01740807507	0.226441425149544	0.081705371798891	2.77143864796191	0.00558091883425809	0.0301511712437289
ENSSSCG00000027827	GALE	326.050529049071	0.543172636965388	0.127276729443752	4.26765080576204	1.97542225711849e-05	0.000295042739300452
ENSSSCG00000027859	HDAC7	898.684143660107	0.359399953782567	0.0965776157350712	3.72135873356474	0.000198153706464804	0.00208969808522909
ENSSSCG00000027860	ERAP2	458.981595699349	-0.655148591911884	0.130367163794521	-5.02541109925887	5.0235524126057e-07	1.25738373373197e-05
ENSSSCG00000027872	MYBL1	42.7771181792036	0.866476132478713	0.321677414033354	2.69361818604047	0.00706810816795639	0.0360643479365835
ENSSSCG00000027877	TLR10	31.7107212127288	-1.19811692032306	0.362052620866246	-3.3092342142323	0.000935515418573605	0.00740410820346325
ENSSSCG00000027894	FAM76A	868.101744800264	0.279898183967144	0.106076677836749	2.63864017685307	0.00832392791894402	0.0411415987543952
ENSSSCG00000027903	NA	777.489338648215	-0.285788536591619	0.0943873624857081	-3.02782627954979	0.00246319643584863	0.0160905300084868
ENSSSCG00000027911	NA	615.238273911043	0.859524853207321	0.118453151249028	7.25624303063339	3.9798973518424e-13	4.01480300894462e-11
ENSSSCG00000027967	IGSF6	1517.31360992922	-0.20861830206219	0.0796521174835789	-2.61911809319066	0.00881574229181288	0.0429439438720893
ENSSSCG00000027992	MST1R	230.070779211474	-0.701606145929513	0.174854470648131	-4.01251476916133	6.00753191063062e-05	0.000767753844487343
ENSSSCG00000028004	NA	3226.9538644011	-0.293972461142919	0.0760362196075646	-3.86621616198385	0.000110536973772346	0.00129068172316533
ENSSSCG00000028019	LRRC59	492.911670130933	0.407040395171942	0.114278466743168	3.5618293347139	0.000368279763627666	0.00349184826730792
ENSSSCG00000028056	ZFP36	1825.83777086923	-0.222064232533435	0.0746324443032691	-2.97543829103435	0.00292570206562885	0.0184572068911881
ENSSSCG00000028124	SNRPN	43.353041425164	-0.815083631762924	0.316704149276635	-2.5736436785707	0.0100633853566087	0.0475797478231975
ENSSSCG00000028169	NCAPG2	126.614872349361	0.824780718985116	0.192148954854028	4.29240283722432	1.76749902579132e-05	0.0002695490769568
ENSSSCG00000028185	FGD3	797.808243003853	0.261325021006451	0.100278207292018	2.60600012767932	0.00916064274897391	0.0441426881423125
ENSSSCG00000028186	FBXL19	756.386257684462	0.313865232029893	0.0975097223041122	3.21880961829646	0.00128723918544433	0.00952046433609579
ENSSSCG00000028204	TREH	286.35900299934	-0.847223802044205	0.146201450372024	-5.79490695809352	6.835906822421e-09	2.66232611593466e-07
ENSSSCG00000028275	INTS5	392.000438791238	0.309029796876053	0.113655810478778	2.71899690455118	0.00654802208795241	0.0341179118697842
ENSSSCG00000028282	SLC1A4	463.69225196371	-0.432490040325204	0.115142895740988	-3.75611571640584	0.000172570924698948	0.00185325512239961
ENSSSCG00000028327	RHOBTB1	197.490370395893	-0.657601659778777	0.184846290100347	-3.55755941556515	0.000374316452507623	0.00353720197577731
ENSSSCG00000028338	PAMR1	597.232133278527	0.390023288234797	0.117058104608008	3.33187769903558	0.000862621563817595	0.00689369064019684
ENSSSCG00000028355	ACTG1	49426.714369752	0.412879499307645	0.0636963123648642	6.48200004016866	9.05146161144607e-11	5.40758922582849e-09
ENSSSCG00000028372	NA	107.432081334804	0.850817312953413	0.206293508346149	4.12430483040595	3.71856149322058e-05	0.000503575121235166
ENSSSCG00000028420	EIF4E	1158.58781921385	0.397782021720969	0.0972966432829138	4.08834270432455	4.34465988895961e-05	0.000577426881786456
ENSSSCG00000028454	HAPSTR1	1693.11556879088	0.279422461789867	0.0863019457548554	3.23773072954322	0.00120484469247399	0.00905251747880181
ENSSSCG00000028458	METTL5	127.929217716541	-0.516460985953701	0.190713735142818	-2.70804295016793	0.0067681262862537	0.0349539782647605
ENSSSCG00000028461	NA	5274.40292258747	-0.27058890380259	0.06497526048472	-4.16449125073109	3.12047592232542e-05	0.00044040937128508
ENSSSCG00000028475	KPNA1	1582.28452113542	0.401694178756808	0.0826229747324366	4.86177337547625	1.1633877045217e-06	2.67123367155758e-05
ENSSSCG00000028479	NA	42.7270199039458	-0.876374768869542	0.32939732765204	-2.66054000837342	0.00780154580381203	0.0389823890408099
ENSSSCG00000028512	LDLR	80.1250763300305	1.07265394639503	0.235544366458061	4.55393589974063	5.2651405322447e-06	9.92313698780024e-05
ENSSSCG00000028516	LARP4	1821.72181451197	0.397219709810251	0.0912359126405313	4.35376485326884	1.33819245859847e-05	0.000214146850674123
ENSSSCG00000028517	SC5D	237.354933641478	0.867557749065479	0.163070331215125	5.32014464311709	1.03684784565996e-07	3.15853624666761e-06
ENSSSCG00000028531	SH3BP1	642.296540335552	0.287825418195447	0.097094520272153	2.96438375089223	0.00303289809680768	0.0189953571895227
ENSSSCG00000028536	LHFPL2	3372.35707014284	0.547807107964078	0.0688656260903424	7.9547248615068	1.79530028109569e-15	2.63032863802912e-13
ENSSSCG00000028538	RLIM	1658.35771860864	0.235526869039228	0.0878373172244967	2.68139870935793	0.00733151057828377	0.0370854503439944
ENSSSCG00000028552	BHLHE41	766.202285356127	-0.300075113729547	0.10015421072735	-2.99613078222383	0.00273429136820674	0.0175447986801462
ENSSSCG00000028561	CD28	1987.76146388309	0.506264296685997	0.0873371105875154	5.79666871597153	6.76451291909536e-09	2.64438058612036e-07
ENSSSCG00000028606	ZBTB7B	1823.00241940277	0.444945588217949	0.0821211773905192	5.41815890074316	6.02158881221599e-08	1.92988785187349e-06
ENSSSCG00000028609	SLC12A4	364.600831312513	0.346345198790561	0.118770269657324	2.91609339433037	0.00354444383529548	0.0214356119316862
ENSSSCG00000028623	RARRES1	17792.4136916153	0.183872290042736	0.0632311946233267	2.90793636176065	0.00363822366383346	0.0219273352746319
ENSSSCG00000028638	UTP4	802.898520048148	0.249925300289832	0.092767836968792	2.69409429449033	0.00705801939064297	0.0360427571123
ENSSSCG00000028670	NA	3341.19230639565	-0.352772860564256	0.0929513675844623	-3.79524120765304	0.000147499982489135	0.00162805586053254
ENSSSCG00000028694	ATP6V1B2	17059.7595069478	0.550223957130297	0.0759109421774182	7.24828254462077	4.2208940826516e-13	4.22329621749539e-11
ENSSSCG00000028696	NA	232.714107013709	0.951617042423235	0.156241330739644	6.09068700271749	1.12427170771357e-09	5.01906532769585e-08
ENSSSCG00000028711	CASP1	337.910126055482	-1.06275688827052	0.148737420872106	-7.14518835972253	8.98725658118031e-13	8.13280637827839e-11
ENSSSCG00000028741	DNMT3L	103.54695142274	0.783923783283076	0.211572868613934	3.70521886108912	0.000211208281403567	0.00221597640173375
ENSSSCG00000028762	VPS37C	296.791321021233	0.387804208142886	0.130313911225597	2.97592332618677	0.00292107884321326	0.018445211556401
ENSSSCG00000028802	NA	509.139378025695	0.590554740024048	0.108091324633716	5.46347953478441	4.66891118385364e-08	1.52414562174235e-06
ENSSSCG00000028821	SASS6	132.740753526335	0.504254473189734	0.187008326081458	2.69642792786717	0.00700875627886013	0.0358805172728501
ENSSSCG00000028840	EZH2	121.177227850638	0.948221189164785	0.200537565528451	4.72839683012037	2.26299564867022e-06	4.73651147077966e-05
ENSSSCG00000028869	NA	1909.82718134144	0.314203191943085	0.0756518994408184	4.15327565157676	3.27749531750652e-05	0.000456968043461949
ENSSSCG00000028875	HAVCR2	59.1761176686692	-0.753867583180271	0.285331694361065	-2.64207446308545	0.00823999376718346	0.04077983825638
ENSSSCG00000028878	BCAR1	105.981245164084	0.979188776548242	0.201894964045142	4.84999108907592	1.23467020993759e-06	2.81912546821928e-05
ENSSSCG00000028889	VPS37B	331.308536150887	0.344591717975508	0.13140519000159	2.62236002985376	0.00873231289152775	0.0426293434177041
ENSSSCG00000028947	PELI1	1734.65890616278	0.341080740746946	0.103543157341287	3.29409252629524	0.000987399899777803	0.00774008316341746
ENSSSCG00000028978	CAD	1635.49750635242	-0.295117510996402	0.0907611685750977	-3.25158342085708	0.0011476409187412	0.00870241330064568
ENSSSCG00000028981	ZNF367	40.9655992447549	1.41352704203131	0.360888159131754	3.91680083223582	8.97318222419523e-05	0.00107844681282393
ENSSSCG00000029005	KPNA2	1904.68385466718	0.506969197748856	0.076047831115877	6.66645176213332	2.62061766778896e-11	1.79177453541549e-09
ENSSSCG00000029030	SMCHD1	1223.59409526913	0.284372355656066	0.0852925184803199	3.33408323171605	0.000855810450142276	0.00685706979811262
ENSSSCG00000029039	BRCA2	235.388530885111	0.790242177467126	0.149510231307511	5.28553912702982	1.25335078919659e-07	3.71686461750421e-06
ENSSSCG00000029059	SSRP1	2097.11833853285	-0.252685655403576	0.0846641578831091	-2.98456468146113	0.00283982153866182	0.0180898983831837
ENSSSCG00000029066	IDI1	163.419596643381	0.650337462212241	0.172460283401087	3.77094047039089	0.00016263346957351	0.00176969947837417
ENSSSCG00000029082	KMT2E	3008.69670010393	0.240025339169845	0.0732324515418846	3.27758164742806	0.0010470044554555	0.00809389688020779
ENSSSCG00000029088	MTG1	102.297153740266	-0.567113636434611	0.212558479333285	-2.66803581872354	0.00762961236731234	0.0383099303975981
ENSSSCG00000029119	PRPF6	966.538466326309	0.285796161904797	0.085196136062869	3.35456718006435	0.000794892492476865	0.00650448264954307
ENSSSCG00000029130	ELANE	17.9389653361931	-1.45984132028876	0.533103028407248	-2.73838496969399	0.00617417552981937	0.0325280728790612
ENSSSCG00000029160	NA	1277.42278319029	0.305443539133565	0.0879359400549863	3.47347784014785	0.000513759786044215	0.00456512639078397
ENSSSCG00000029168	MARF1	1590.30253240248	0.28625313786504	0.0806830675132457	3.54787127817178	0.000388357968881407	0.00364848971223167
ENSSSCG00000029196	DIP2B	2274.25885719231	0.222958291219236	0.0789360316311577	2.82454395808808	0.00473479530535021	0.0265835428024385
ENSSSCG00000029199	NA	569.852699668608	-1.16211737455754	0.111090461091519	-10.4610005498146	1.30470567402131e-25	6.98130988268709e-23
ENSSSCG00000029226	UBC	28263.2984389239	0.309499646073675	0.0703162996813645	4.4015348855978	1.07487781341338e-05	0.000176851888364686
ENSSSCG00000029230	ECM1	6502.26082644302	0.204115321909517	0.068086006544162	2.99790415490331	0.00271843150928487	0.0174612403887103
ENSSSCG00000029231	NA	1415.95046745999	0.390946367016442	0.0839788916007394	4.65529324767844	3.23519910466551e-06	6.41152904687897e-05
ENSSSCG00000029249	NAV3	572.173033125573	0.840701849877761	0.102831282430419	8.17554570951326	2.94529749214987e-16	5.25330090375195e-14
ENSSSCG00000029261	NA	1556.75166033701	0.371932901365703	0.0896316130805033	4.1495727744144	3.33096378127504e-05	0.000463210974645785
ENSSSCG00000029291	NA	31.879809495092	-1.32206666906692	0.381088702632618	-3.46918357834774	0.000522042607258715	0.00461881981849964
ENSSSCG00000029326	CCNB1	162.183273104294	0.782828894678449	0.174675993843551	4.48160549972077	7.40835944645843e-06	0.00013175531749648
ENSSSCG00000029343	MFSD11	2048.9425884004	0.337645893864879	0.0752266532959847	4.48838116639838	7.17664380509054e-06	0.000128190065760884
ENSSSCG00000029352	CCNL1	3170.196991211	-0.387048664441139	0.103706697961621	-3.73214721950143	0.000189854482558952	0.00201599578675844
ENSSSCG00000029362	CHMP2A	2094.68914635367	0.285581180597744	0.0746147881423606	3.82740724335868	0.000129500160341008	0.00147297455944249
ENSSSCG00000029371	NA	13143.0154517193	0.239006241376543	0.0767720957291695	3.11319157183998	0.00185075841542232	0.0128106208203613
ENSSSCG00000029408	ZFP30	357.156071547652	-0.337098125097822	0.12087529052949	-2.78880922330093	0.00529022177900266	0.0289234826451292
ENSSSCG00000029438	SESN2	1664.42270941341	-0.251202951899289	0.0969122519944853	-2.59206598473828	0.00954014716172938	0.0455079810540324
ENSSSCG00000029456	SLC7A1	1669.17921017597	-0.510654615444074	0.0877570468175715	-5.81895852199331	5.92154249126719e-09	2.35085236903308e-07
ENSSSCG00000029458	SLC16A2	62.7356566606803	1.33062170864272	0.257711872232514	5.16321462847546	2.42744536712696e-07	6.5871099256248e-06
ENSSSCG00000029460	RND2	64.3778497602183	-0.705165796132369	0.257016253236169	-2.74366226747692	0.00607580114742209	0.0321612407403542
ENSSSCG00000029474	AVEN	167.325743139236	0.518106993908875	0.162001932814048	3.19815316341675	0.00138310798607124	0.0101381238740791
ENSSSCG00000029509	KIF22	182.193772130175	0.816299948911344	0.165711766546949	4.92602285233662	8.39201872681876e-07	1.99383348399534e-05
ENSSSCG00000029518	RIOK3	3717.39764818707	0.229309129292244	0.0827861337016031	2.76989779615477	0.00560738848372495	0.0302791730083246
ENSSSCG00000029539	RAB23	1361.97980265336	0.750045541924441	0.0884551391033847	8.47938909516384	2.26379420506499e-17	4.9750920145955e-15
ENSSSCG00000029573	NASP	284.789939692343	0.462643343560963	0.130572232673956	3.54319853529809	0.000395304982027541	0.00370526916512791
ENSSSCG00000029576	ZNF239	229.344298885422	-0.842330923988729	0.15443518661586	-5.45426817842963	4.91749409174996e-08	1.59682321338171e-06
ENSSSCG00000029602	WDR37	951.806159428129	0.373117031581004	0.0901212806794026	4.14016566085351	3.47055098467151e-05	0.000479643116390672
ENSSSCG00000029662	RASSF4	307.615708621524	-1.04137974149455	0.135951801908812	-7.6599186393502	1.8605091065801e-14	2.33645771170218e-12
ENSSSCG00000029698	LRRC42	446.392691731118	0.353065267294532	0.113066700391871	3.12262820150286	0.00179244022001209	0.012491258090424
ENSSSCG00000029724	RACK1	10848.9706881444	-0.278274868499805	0.0834979571595924	-3.33271469106639	0.000860030873101718	0.00687949355931862
ENSSSCG00000029752	NA	3642.54381219185	0.344445614739374	0.0781155029384995	4.40943989070335	1.03638318943435e-05	0.000171897141676125
ENSSSCG00000029760	CIPC	2405.40969658386	0.398085731282144	0.080727794551547	4.93121029124554	8.17216996448208e-07	1.95291059714332e-05
ENSSSCG00000029776	FAM219B	348.158570806044	-0.345637311397095	0.123428101522671	-2.80031295250547	0.00510530851014703	0.0281374974627763
ENSSSCG00000029811	PLCL2	926.966393140124	-0.270660721665515	0.0912019663995094	-2.96770708297986	0.00300030101636374	0.0188391350042799
ENSSSCG00000029830	NA	6659.9980915721	-0.2619135319577	0.0817912203915746	-3.20222061370147	0.00136372513764527	0.010013941091289
ENSSSCG00000029901	UBE2O	486.020191636488	0.364134923876043	0.11526522520615	3.1591047796488	0.00158254582601145	0.0113037675453993
ENSSSCG00000029967	PEX1	479.115472031714	0.283193563139739	0.10534953949203	2.68813290029772	0.00718527927778257	0.0365259116363776
ENSSSCG00000030003	NA	2209.18629575332	0.353274279433567	0.0803121592028983	4.39876455744472	1.08868855931953e-05	0.000178885048058016
ENSSSCG00000030030	FBH1	777.900404227318	-0.256372965003604	0.0950197322778466	-2.69810237155737	0.00697359919956628	0.0357749417878542
ENSSSCG00000030044	TMEM184C	757.322722906148	0.338886949484835	0.0930611121167622	3.64155275793007	0.000270998573387891	0.00271594417156741
ENSSSCG00000030048	PLEKHG2	220.818384357506	0.475971232253482	0.151679901414441	3.13799803279781	0.00170106018618045	0.0119902335116396
ENSSSCG00000030115	HS1BP3	1281.49462525635	0.364531967673786	0.0846495797884397	4.30636476382804	1.65959311105899e-05	0.000256268662707691
ENSSSCG00000030130	DPYSL2	343.422789924728	-0.40354209393908	0.133956533071692	-3.01248535391036	0.00259117939442747	0.0168194329151999
ENSSSCG00000030150	UGDH	979.242611557951	0.224783358599872	0.087791692582243	2.56041718741549	0.0104546576701633	0.0489036381401369
ENSSSCG00000030153	SMURF1	1794.28850537724	0.287216672499291	0.076982750241466	3.73092246767491	0.00019077993440599	0.00202407642477113
ENSSSCG00000030155	PHF10	559.988351667019	0.297486708443356	0.104833494797491	2.83770667970211	0.0045438918182109	0.0258179485718936
ENSSSCG00000030186	KIF2A	1592.21986890297	0.250600426737806	0.0813543876562865	3.08035539271177	0.00206753726668028	0.0140193835487792
ENSSSCG00000030196	CUL9	888.148537865139	-0.373839224492091	0.103601601051209	-3.60843095761913	0.000308054469782762	0.00299914714957172
ENSSSCG00000030241	NA	459.176156158468	-0.391765235804369	0.116062393980905	-3.37547092013994	0.000736894792063189	0.00611940904583108
ENSSSCG00000030247	EPM2AIP1	233.894265756445	-0.399047219831762	0.152597494123913	-2.61503127638339	0.00892192852020521	0.0433144671787635
ENSSSCG00000030289	PTPN11	4125.92270922067	0.234603887103684	0.0675362310889875	3.47374858384626	0.00051324169955397	0.00456512639078397
ENSSSCG00000030358	NA	1300.16013365596	-0.311232963250416	0.0893258826814053	-3.48424167674308	0.000493533623025994	0.00442546638602912
ENSSSCG00000030386	NUP205	688.766807383295	0.277283957274483	0.0947195660517895	2.92742005514334	0.0034178691736304	0.0208856583514743
ENSSSCG00000030388	UPP1	6985.92593025399	0.268723341961739	0.0774230334670507	3.47084491433807	0.000518823552210214	0.00460026041574287
ENSSSCG00000030396	SETD7	6178.72430252339	0.411470447496677	0.0729933002190701	5.63709883320465	1.72938869396701e-08	6.13359846013025e-07
ENSSSCG00000030413	PIK3CA	1347.84986760231	0.249674433409301	0.084784584969076	2.94480928933445	0.00323153782262103	0.019985193961305
ENSSSCG00000030415	DPP3	967.505437446869	0.292848327247601	0.0900875051384786	3.25070970494129	0.00115117335308368	0.00872382417266061
ENSSSCG00000030420	GLG1	4962.87533572967	-0.303130612579361	0.0733231032200033	-4.13417598638493	3.5623043399667e-05	0.000488210239554233
ENSSSCG00000030421	GDI1	2538.65052485534	-0.196935831463401	0.0743081816958461	-2.65025771010636	0.00804303937050919	0.0400265610727281
ENSSSCG00000030424	USP31	381.474472341604	0.595470793427647	0.119825689475877	4.96947521046833	6.71343526723564e-07	1.62838872013993e-05
ENSSSCG00000030433	NA	1123.7170238507	0.504131541561442	0.089205128282573	5.65137398787787	1.59170353227565e-08	5.69450446852221e-07
ENSSSCG00000030443	INTS13	418.139816232782	0.51691451186859	0.121935771857323	4.23923598460861	2.2428179460605e-05	0.000331360869893957
ENSSSCG00000030469	BUB1	126.231842688986	0.861648330288646	0.194913906868683	4.42066112229311	9.83993840523409e-06	0.000165437325072699
[truncated: 644 more rows]
