# Supplementary material for: Gene Expression Signatures of Porcine Bone Marrow-Derived Antigen-Presenting Cells Infected with Classical Swine Fever Virus
Source: Viruses. 2025 Jan 24;17(2):160. doi: 10.3390/v17020160 (PMC11860178; doi:10.3390/v17020160)
Supplement: Supplementary file 1 [file viruses-17-00160-s001.zip › Table S5.xlsx]

## Sheet: Infectado_vPdR_36U-vs-Infectado
ENSEMBL	Gene_Symbol	baseMean	log2FoldChange	lfcSE	stat	pvalue	padj
ENSSSCG00000000105	KDELR3	759.869854192896	0.358484097031579	0.0958824499542415	3.73878741315706	0.000184910007434401	0.0162779045914693
ENSSSCG00000000601	PTPRO	933.288081789656	-0.407763126181689	0.100877225137097	-4.04217231022682	5.29582923344098e-05	0.00616743446144481
ENSSSCG00000000660	A2M	2198.82823993502	-0.445850670141966	0.0962677670955418	-4.63135983718702	3.63271883993143e-06	0.000831983569319685
ENSSSCG00000000843	TXNRD1	21315.530357584	0.27776793772715	0.0676731359951026	4.10455247333671	4.05098317848648e-05	0.00497692219071196
ENSSSCG00000001455	NA	10410.9564436782	-0.496130857502351	0.0867549853648388	-5.7187590478625	1.0730483011319e-08	5.2159478289803e-06
ENSSSCG00000001456	NA	14735.1106592196	-0.650532861059888	0.0783691310277219	-8.30088138695542	1.03341829344226e-16	5.77680826034221e-13
ENSSSCG00000001457	SLA-DQB1	12200.4104847843	-0.547671785006323	0.0853004734779956	-6.42050111418904	1.35826476382419e-10	8.93258827032617e-08
ENSSSCG00000001458	NA	551.680363364762	-0.506920995901907	0.131008801454753	-3.86936595307288	0.000109118754580381	0.0110904334200788
ENSSSCG00000001463	PSMB9	98.5287945803817	-0.755585155747289	0.213124523599666	-3.54527551773715	0.000392202898335854	0.0275775371282695
ENSSSCG00000001469	SLA-DMB	5802.48309371215	-0.584895416136392	0.0745035646142668	-7.85056955549198	4.14152103897827e-15	9.26044104315541e-12
ENSSSCG00000001470	SLA-DMA	2910.85898388246	-0.602496741036919	0.0938295419875218	-6.42118386464088	1.35218585405969e-10	8.93258827032617e-08
ENSSSCG00000001472	SLA-DOA	80.7021414733514	-1.11872898432401	0.300715865614924	-3.72021935735369	0.000199049818342818	0.0172509842563776
ENSSSCG00000001488	GCLC	14094.91124862	0.329717790728981	0.0659056572945821	5.00287538678545	5.6481453450508e-07	0.000181769742490904
ENSSSCG00000001723	PLA2G7	3656.089664934	-0.376215420325912	0.103396893859797	-3.63855630746558	0.000274170687945457	0.0218944877945015
ENSSSCG00000001906	CYP1A1	5959.39021246542	-0.763669953158468	0.105783601294108	-7.21917143882496	5.23052807015145e-13	6.49747820269924e-10
ENSSSCG00000002383	FOS	183.972796801737	-0.902332996529255	0.217674206193674	-4.14533725565266	3.3931392473735e-05	0.00431082918018588
ENSSSCG00000002554	PLD4	63.5275216269113	-1.0132537576215	0.282813814500459	-3.5827590650451	0.000339984163818956	0.0251127426005253
ENSSSCG00000003079	NA	807.892368462409	0.379281804463012	0.107063359306544	3.54259204007461	0.000396215130230321	0.0276855322248436
ENSSSCG00000003251	NLRP12	489.15657488749	-0.582274494966891	0.11510602982953	-5.05859246322046	4.22362439346156e-07	0.000152322970060969
ENSSSCG00000003491	AKR7A2	318.887859777796	-0.576119098356454	0.160852796269351	-3.58165423118746	0.000341425480794261	0.0251127426005253
ENSSSCG00000003513	ECE1	3900.37640006059	0.390959026272921	0.0806555090517548	4.84726996170901	1.25172043547396e-06	0.000349855861714972
ENSSSCG00000003561	ZDHHC18	4436.59307955796	0.309234000465477	0.0690701495721825	4.47710048958717	7.56636399833551e-06	0.0013643862822805
ENSSSCG00000003582	SMPDL3B	3258.23757560297	0.345069167900288	0.0755261343952997	4.56887103600741	4.90358376698192e-06	0.00101635778897569
ENSSSCG00000003694	EMILIN2	20031.1901499121	-0.25332263657098	0.0644098253717272	-3.93298126658446	8.38987785608387e-05	0.00928701331000175
ENSSSCG00000003839	PLPP3	1586.34742340417	0.315012239162733	0.0854192849489126	3.68783512237471	0.000226170117412362	0.0189687898427979
ENSSSCG00000004195	ARG1	14258.872345205	0.396822519119871	0.0924393644691736	4.2927871843191	1.76444109335148e-05	0.00266573667887426
ENSSSCG00000004236	PKIB	1201.42901455167	0.433623283900941	0.0855096264474794	5.07104640630462	3.95634275135897e-07	0.000147439706533978
ENSSSCG00000004509	LIPG	96.9890739632983	0.958619199384701	0.26143542025681	3.66675333603627	0.000245649543647613	0.0200464372115351
ENSSSCG00000004597	AQP9	450.915883934027	-0.710071237880024	0.15326744125252	-4.63289027387185	3.60595683791268e-06	0.000831983569319685
ENSSSCG00000004670	C15orf48	1520.6255077011	0.338486908915015	0.0869505635471174	3.89286618863135	9.9066801352055e-05	0.010448743765245
ENSSSCG00000004729	GANC	200.833548143822	-0.610793357559623	0.162015693437499	-3.76996415964636	0.000163270992374626	0.0148945677810396
ENSSSCG00000004889	SERPINB10	384.913974308448	-0.931995791035582	0.164567106692793	-5.66331759587532	1.48473986619906e-08	6.91641321004393e-06
ENSSSCG00000004918	ALPK2	148.144222246541	-0.662920321144462	0.183164042777559	-3.61927107030246	0.000295434041564924	0.0234251956361408
ENSSSCG00000005122	TEK	191.200027288213	-0.787480767637457	0.165632304857301	-4.75439116974133	1.99045325720162e-06	0.000529839700369385
ENSSSCG00000005453	NA	6977.31712211886	0.226086176300355	0.0672146488194091	3.36364438811245	0.000769205876981654	0.0462350629282521
ENSSSCG00000006087	CPQ	4580.77711049419	0.32587754721756	0.0773557196591798	4.21271431063325	2.52320120824101e-05	0.00344016945221152
ENSSSCG00000006287	SELL	769.338773531381	-0.614103729870935	0.131978634599621	-4.65305412299437	3.27054358363917e-06	0.000812548383668577
ENSSSCG00000006289	F5	378.043230460016	-0.680307279641294	0.126351215530273	-5.38425591543515	7.27449434235135e-08	3.01217950916623e-05
ENSSSCG00000006304	MPC2	1825.24945327862	0.277904700193628	0.0829247228051488	3.35128886528364	0.000804363495848066	0.0478339568275605
ENSSSCG00000006376	NA	315.260552455154	-0.610051630279301	0.158599062415895	-3.84650212294168	0.000119816093129276	0.0117503852735553
ENSSSCG00000006382	SLAMF6	479.496724523477	-0.53835295259533	0.146668374614579	-3.67054556928196	0.000242033313523365	0.0198965620969943
ENSSSCG00000006625	RFX5	307.721282287921	-0.501433847359648	0.130125850931517	-3.8534529747171	0.000116463639855866	0.0115635142075836
ENSSSCG00000006717	PHGDH	122.356277584605	-0.912552401467568	0.238534455329637	-3.82566283854669	0.000130420689926402	0.0123568077404845
ENSSSCG00000006729	TENT5C	306.25958412524	-0.487545620533012	0.135882329821026	-3.58799868367853	0.000333225972035661	0.0251127426005253
ENSSSCG00000006800	CD53	20626.0847954825	0.325946558222517	0.0716783679060673	4.54734905026942	5.43258579738251e-06	0.00106554928446906
ENSSSCG00000006862	VCAM1	203.00228282237	-1.18345005529748	0.176160510282315	-6.71802127162823	1.84208807675781e-11	1.47103890701088e-08
ENSSSCG00000007133	ACSS1	1471.76777980943	-0.294442024354441	0.0861364529510343	-3.41832074884511	0.00063008805726341	0.040253625601171
ENSSSCG00000007185	SIRPB2	166.939262170657	-0.780600962597146	0.222050983665301	-3.51541321597454	0.00043907023601202	0.0303012669050271
ENSSSCG00000007436	MMP9	465345.208684907	0.250210302359294	0.0687405662878478	3.63992204125219	0.000272720597616052	0.0218944877945015
ENSSSCG00000007797	ITGAL	675.982170059187	-0.354153742979122	0.0968364693865793	-3.65723518445629	0.000254950437036429	0.0206546803338209
ENSSSCG00000007901	CIITA	1143.5636064191	-0.780311198591832	0.114989289283975	-6.78594679079019	1.15327653271495e-11	9.91817818134855e-09
ENSSSCG00000008340	ANTXR1	1372.52042766133	0.364688114758003	0.0875935121170278	4.163414686133	3.13523204042524e-05	0.00412375226022991
ENSSSCG00000008601	SDC1	420.223139949286	0.551725725705313	0.135099395513392	4.08385043921697	4.42955459756728e-05	0.00538287178269589
ENSSSCG00000008965	BTC	619.489985436119	-0.494996012138208	0.107507512270533	-4.60429231115118	4.13870809320672e-06	0.000907269734942178
ENSSSCG00000008973	NAAA	3879.35208409851	-0.669113341713901	0.102521811647354	-6.52654621453102	6.73035570664227e-11	5.0163584533507e-08
ENSSSCG00000009225	HSD17B11	1127.18009048222	0.359594310111565	0.102916264938998	3.49404742121868	0.000475756503040911	0.0323734221741775
ENSSSCG00000009322	SLC46A3	482.789584902064	-0.44525805441815	0.118973883612661	-3.74248566910501	0.000182208927126355	0.0161674270259734
ENSSSCG00000009477	EDNRB	619.895340899203	0.893273292067156	0.122411340907678	7.29730828404909	2.93581608380011e-13	4.68891768812647e-10
ENSSSCG00000009817	P2RX7	199.715211457124	-0.826257857696206	0.183450933072396	-4.50397195510657	6.66950119249196e-06	0.00126381395478068
ENSSSCG00000009831	CUX2	1022.86908244385	-0.427276630950897	0.104936780833009	-4.07175279781876	4.66606847879543e-05	0.0054996715142092
ENSSSCG00000009886	TRAFD1	1494.78477089072	-0.296826467125925	0.0834454917257974	-3.55713006163711	0.000374928551980769	0.0268665438437232
ENSSSCG00000010224	EGR2	713.56107966028	-0.5817558624604	0.126592889814666	-4.59548607597236	4.31741624884567e-06	0.00092824449350182
ENSSSCG00000010497	ENTPD1	313.909848800432	-1.05541963301224	0.302259724104903	-3.49176403220014	0.000479841953128121	0.0323734221741775
ENSSSCG00000010534	HPS1	651.387601471641	-0.410130684162655	0.105950136656886	-3.8709783404135	0.000108399424454828	0.0110904334200788
ENSSSCG00000010627	PDCD4	383.338031419771	-0.42484765262999	0.121687572976986	-3.49129859554631	0.000480678719223029	0.0323734221741775
ENSSSCG00000010948	CTSL	20073.8070417247	0.554707493036018	0.0750603328217808	7.39015498842892	1.46657763483683e-13	2.73272299291262e-10
ENSSSCG00000010974	CNTFR	126.070464151337	-1.22368885368529	0.212284868648438	-5.76437153281908	8.19626814108265e-09	4.16519444624109e-06
ENSSSCG00000011198	RFTN1	1629.45851638501	-0.384105833492331	0.0918562639417106	-4.18159651840482	2.89469321875853e-05	0.00385269883163337
ENSSSCG00000011322	CCR1	26926.7710322809	0.291119840126898	0.0590900423861534	4.9267157099741	8.36232853093572e-07	0.000252677926961788
ENSSSCG00000011436	TLR9	965.630642440368	-0.642785621593056	0.0935202329338539	-6.87322519874061	6.27663595942202e-12	6.37934454784892e-09
ENSSSCG00000011615	RAB7A	14125.0133139051	0.233369020407455	0.0696992307971331	3.34822949605713	0.000813296327042702	0.0478560680859863
ENSSSCG00000011677	GK5	623.370518344442	0.352710570296327	0.103827904584478	3.39706913770323	0.000681117558177073	0.0427803050585375
ENSSSCG00000011686	SLC9A9	82.0202465810274	-0.928277711323518	0.258539446569409	-3.59046839327981	0.000330084257055787	0.0251043673053313
ENSSSCG00000011873	HSPBAP1	1250.59710559679	0.335740092475237	0.0989570968717211	3.39278437917859	0.000691860750989036	0.0429722399780968
ENSSSCG00000012006	NA	4098.3411424905	0.289762309877299	0.0711702790402678	4.07139488259352	4.67324502549082e-05	0.0054996715142092
ENSSSCG00000012076	MX2	3358.77039473106	-0.374411898041215	0.100011338172367	-3.74369451387528	0.000181334102491242	0.0161674270259734
ENSSSCG00000012118	TLR8	7142.20675542305	-0.27145810993776	0.0754824986235239	-3.59630530106964	0.000322768961128386	0.0247161437357216
ENSSSCG00000012126	NA	400.95239150717	-0.452226167333324	0.121745627506486	-3.7145167066409	0.000203592419805252	0.0175089481032517
ENSSSCG00000012818	NA	56.6936228031157	-1.07533258646715	0.321078644385463	-3.34912522296622	0.000810671474980239	0.0478560680859863
ENSSSCG00000013074	RAB3IL1	917.002887153769	0.305551863788864	0.0913284849956591	3.34563596235487	0.000820940997618606	0.0480529861433299
ENSSSCG00000013102	MS4A7	4285.75484329724	0.671265401270883	0.199411267884191	3.36623606275209	0.000762014665155884	0.0461274683941051
ENSSSCG00000013388	PDE3B	472.847922508515	-0.418348517061669	0.1175498634493	-3.55890262043652	0.000372407567573058	0.0268613974546245
ENSSSCG00000013418	CFD	1382.62652609228	-0.400494172125229	0.0964737026541093	-4.15132995943086	3.30548805644152e-05	0.00429713447337398
ENSSSCG00000013551	C3	138.751095563646	-0.741287214303372	0.20108124000841	-3.68650608218035	0.000227354010638186	0.0189687898427979
ENSSSCG00000013787	ADGRE3	511.278354550344	-0.44805926640685	0.124499604478356	-3.59888104290921	0.000319589325850262	0.0247161437357216
ENSSSCG00000013888	JAK3	506.369027321806	-0.762455709203019	0.122020128395738	-6.24860602285394	4.14132065628824e-10	2.57222027429458e-07
ENSSSCG00000014672	TRIM34	457.469728263151	-0.490430012639663	0.126100168699414	-3.88920980596549	0.000100571146627885	0.0105082749467267
ENSSSCG00000014820	FCHSD2	535.102715994848	-0.521701439474379	0.116076972657569	-4.49444388090148	6.97519949279509e-06	0.00129971217215749
ENSSSCG00000014852	ARRB1	2306.58407656246	-0.434401234216704	0.0953574900983526	-4.55550197230085	5.22606252394037e-06	0.00104334605388667
ENSSSCG00000015089	JAML	7413.85048912991	-0.312461297705976	0.0837003649566239	-3.73309361157389	0.000189142257637938	0.0165203940655636
ENSSSCG00000015284	MDM4	2486.16690252828	-0.350487632201541	0.101732661678747	-3.44518295715407	0.000570672985808619	0.0368793293719096
ENSSSCG00000015311	CYP51A1	1153.22077174932	0.351309299126052	0.0911619519945775	3.85368337820309	0.000116354043714153	0.0115635142075836
ENSSSCG00000015334	PDK4	571.581280405163	-0.439643090472213	0.113287254519818	-3.88078157896662	0.000104121319515321	0.0107784847424193
ENSSSCG00000015405	NA	4527.45184527826	-0.34338083421264	0.0880264436036021	-3.90088273654382	9.58425702085672e-05	0.010286565593513
ENSSSCG00000015545	GLUL	5503.31208775988	-0.314502632771127	0.078410979059107	-4.01095148338923	6.04745377613602e-05	0.00689903400175517
ENSSSCG00000015823	NA	3039.48862131154	0.348461217792135	0.091048303781248	3.8272126258315	0.000129602556531895	0.0123568077404845
ENSSSCG00000015894	DPP4	246.448970213135	-0.585489634727116	0.149137682522487	-3.92583299421215	8.64301093636644e-05	0.00941501067648224
ENSSSCG00000016019	NCKAP1	1405.16566177248	0.369048208323858	0.0852973148351955	4.32660991775536	1.51421773828262e-05	0.00238435976253516
ENSSSCG00000016174	FN1	694.748278097526	0.486880637777945	0.122696971450603	3.96815530181167	7.24311282647061e-05	0.00809780013999414
ENSSSCG00000016184	NA	740.427800123122	0.418643347614616	0.0981429113878723	4.26565038365419	1.99320701060366e-05	0.00285693004853191
ENSSSCG00000016233	SERPINE2	1741.78829541849	0.283466931059268	0.0834096628378649	3.39849031173142	0.000677588628577664	0.0427803050585375
ENSSSCG00000016577	ATP6V1F	2597.17342033376	0.267672829586741	0.0796754447207727	3.35953982465761	0.000780723978057884	0.0466764389020703
ENSSSCG00000016832	IL7R	622.306611136411	-0.411008901412195	0.111101949423215	-3.6993851462188	0.000216122417052371	0.0183049138079205
ENSSSCG00000017256	ABCA6	134.265815141549	-2.32565482776186	0.265173932439723	-8.77029957795909	1.78191546405009e-18	1.99218148880801e-14
ENSSSCG00000017258	FAM20A	123.891128773449	-0.780934415585223	0.208179083879654	-3.75126261981571	0.000175946286640202	0.0158635442309473
ENSSSCG00000017723	CCL2	15260.270069105	0.499302752089408	0.0731563944445147	6.82514161449145	8.78386225019458e-12	8.18363166309795e-09
ENSSSCG00000017728	MYO1D	981.130499003787	-0.340428529560266	0.0946538355131838	-3.59656349597	0.000322448901122833	0.0247161437357216
ENSSSCG00000017754	NA	274.13663654647	-0.487893648338503	0.144690872196182	-3.37197254348556	0.000746318881399962	0.045594781934708
ENSSSCG00000020666	EHD4	2384.85327415317	0.320496983832875	0.077669939879339	4.12639670290424	3.68491404715894e-05	0.00457748211635966
ENSSSCG00000020701	TTC9	231.93550199702	0.484176443779104	0.142971509960294	3.38652395791	0.000707840957180977	0.0437218889573664
ENSSSCG00000020967	NA	3711.81600417324	-0.348580631834764	0.0813212122647218	-4.2864662506511	1.81537767298201e-05	0.00266777128151291
ENSSSCG00000020984	LXN	1800.7278672966	0.301535635532839	0.0768248887111345	3.92497328133632	8.67393649085573e-05	0.00941501067648224
ENSSSCG00000021036	RAB3B	929.378015923587	0.436557211356347	0.0955614821995562	4.5683386371583	4.91605322142814e-06	0.00101635778897569
ENSSSCG00000021208	NA	6713.86458768529	-0.771966273440057	0.225320176952608	-3.42608586537026	0.000612346769543841	0.0393450395603457
ENSSSCG00000021259	CDA	329.341367276632	0.601297487938299	0.137818364270693	4.36297071961522	1.28308121782582e-05	0.00217346182049888
ENSSSCG00000021712	HERC6	468.994928476643	-0.522511080523577	0.153746793302554	-3.39851693358796	0.000677522686084741	0.0427803050585375
ENSSSCG00000022236	NA	7648.1570003543	-0.291177206197702	0.0812334930439032	-3.58444768637899	0.000337792258501973	0.0251127426005253
ENSSSCG00000022351	GSTO1	706.092737224644	0.480463400400012	0.0971442683755536	4.94587491814309	7.58026233187828e-07	0.000235409257973331
ENSSSCG00000022676	OPHN1	304.92052425741	-0.472109712199055	0.132252051268725	-3.56977232239496	0.000357291624450171	0.0261079762179929
ENSSSCG00000023298	SRXN1	11920.9896119634	0.348060677265221	0.0711495717667632	4.89195744432877	9.98380345033852e-07	0.000286202365576371
ENSSSCG00000023807	ACO1	4079.3017046493	-0.349134734239012	0.0695437865354331	-5.02035841924031	5.15751535583281e-07	0.000174730368721851
ENSSSCG00000024310	F13A1	13540.1739234737	-0.54392399431975	0.0989415588889	-5.4974269703039	3.85372826814084e-08	1.72338728151258e-05
ENSSSCG00000024800	DSC2	2458.86361106237	0.333389942294817	0.0953020186821	3.49824638454837	0.000468328268215998	0.0321221474764102
ENSSSCG00000024973	GBP1	318.447748829547	-1.22021372875989	0.151788191276086	-8.03892396701969	9.06307916298497e-16	3.37750750140573e-12
ENSSSCG00000025686	KMO	781.631642665822	-0.519302238489384	0.103830613624818	-5.00143667036229	5.69046599926801e-07	0.000181769742490904
ENSSSCG00000025770	ST6GAL1	1047.13175777901	-0.43298943643716	0.100975319666412	-4.28807195528186	1.80230713770532e-05	0.00266777128151291
ENSSSCG00000026018	MFSD1	10745.2579006004	0.228295217346567	0.0672618886557817	3.3941243980657	0.000688484107795516	0.0429722399780968
ENSSSCG00000026042	ULBP1	533.972129419798	0.403478742685029	0.113110429596015	3.56712236109519	0.00036092297336171	0.0262020704037917
ENSSSCG00000026724	GUCY2C	2812.59526659235	-0.71314832433729	0.0982386988956112	-7.25934211623756	3.88977518873443e-13	5.43596082625637e-10
ENSSSCG00000026951	PSMB8	340.18895099512	-0.583703731753511	0.136258757443024	-4.28378874655147	1.83737378064843e-05	0.00266777128151291
ENSSSCG00000027660	IFI44L	236.555332688331	-0.63612277172817	0.183912395418044	-3.45883576950985	0.000542515593647719	0.0356783784528323
ENSSSCG00000028004	NA	3226.9538644011	-0.270050428327041	0.0759532292563674	-3.55548316998519	0.000377285096910961	0.0268665438437232
ENSSSCG00000028056	ZFP36	1825.83777086923	-0.320343694434487	0.0742754964580497	-4.31291219460802	1.61118117890004e-05	0.00246753501097293
ENSSSCG00000028204	TREH	286.35900299934	-0.558817531168015	0.147110504611721	-3.79862425625512	0.000145501479299487	0.0135558878214022
ENSSSCG00000028623	RARRES1	17792.4136916153	0.213260074762267	0.0632125547640115	3.37369808194624	0.000741656644552544	0.0455589081653706
ENSSSCG00000028711	CASP1	337.910126055482	-0.61121257169193	0.150122352068763	-4.07142949247134	4.67255060710501e-05	0.0054996715142092
ENSSSCG00000029199	NA	569.852699668608	-0.61541806925291	0.112566694625444	-5.46714169142714	4.57350458986181e-08	1.96660697364058e-05
ENSSSCG00000029249	NAV3	572.173033125573	0.506669759567553	0.100672602926074	5.03284652269904	4.83250006000739e-07	0.000168835470846508
ENSSSCG00000029458	SLC16A2	62.7356566606803	1.07994970970992	0.250131439449785	4.31752886436622	1.57785779847174e-05	0.00245006252596029
ENSSSCG00000029539	RAB23	1361.97980265336	0.335009428848849	0.0872593484030116	3.83923825905267	0.000123416620926444	0.0119982419300665
ENSSSCG00000029662	RASSF4	307.615708621524	-0.794385877519899	0.136598988538438	-5.81545944094867	6.04675738933882e-09	3.21917845775276e-06
ENSSSCG00000031336	NA	518.430119038993	-0.546669308136688	0.116401924433136	-4.69639407422948	2.64794452619744e-06	0.000688465576811334
ENSSSCG00000032444	PLXDC2	1351.98792014102	0.37284747275781	0.0859971499183699	4.33557941294245	1.45376677351038e-05	0.00235552355476029
ENSSSCG00000032525	NA	348.088373587715	0.572253067001177	0.146770915127332	3.89895413886814	9.66090686331719e-05	0.010286565593513
ENSSSCG00000032561	PDCD1LG2	2268.53847171356	-0.289900285841344	0.0788368248820481	-3.67721919642349	0.000235790413961575	0.0195269394673364
ENSSSCG00000032562	TMC6	1252.00831133889	0.286072805937121	0.0826197333484138	3.46252395575679	0.00053513427429384	0.0354127773479755
ENSSSCG00000032583	SRSF5	1658.34564111441	-0.284570775208376	0.0786742553047768	-3.617076184655	0.000297949628380092	0.0234582876428833
ENSSSCG00000032687	CYP4V2	653.06307665098	-0.474684327637061	0.118439650547793	-4.00781600960159	6.12828324117442e-05	0.00692062693296262
ENSSSCG00000032857	S100A12	2966.80802450444	0.297545805088898	0.0777268547253715	3.82809527209357	0.000129138771336499	0.0123568077404845
ENSSSCG00000033089	NA	396.509285802091	-0.633733468200879	0.143484372806991	-4.41674208698217	1.00199668120877e-05	0.00177814649141493
ENSSSCG00000033262	CD74	11653.496141226	-0.362659538346437	0.0739092900408963	-4.90681940180682	9.25651926909907e-07	0.000272336540601388
ENSSSCG00000033381	IRF4	83.5066985322978	-0.881149343216681	0.245743589919665	-3.58564527971913	0.000336245750503775	0.0251127426005253
ENSSSCG00000033512	C1QB	2679.51585716902	-0.521397737067924	0.112666826635111	-4.62778399498686	3.69599209678042e-06	0.000831983569319685
ENSSSCG00000034259	PMEPA1	227.334652052643	-0.800533355614948	0.167834285196001	-4.76978440179886	1.84423197419734e-06	0.00050289057247625
ENSSSCG00000034469	NA	123.997084341626	-0.860787731118338	0.204079065947453	-4.21791293056966	2.46573990531608e-05	0.00343135510344577
ENSSSCG00000034555	NA	1641.94772413013	-0.355412320207857	0.0820543570993191	-4.33142532306559	1.48147193886187e-05	0.00236612232521082
ENSSSCG00000034763	IRS2	955.917411229558	-0.377383505795906	0.0979558619968436	-3.85258725820886	0.000116876306391498	0.0115635142075836
ENSSSCG00000034887	HAPLN4	927.633667762534	0.531275530269024	0.0890423126470809	5.96655134480541	2.42320509854198e-09	1.35457165008497e-06
ENSSSCG00000034980	IRF8	1679.39272860664	-0.405730362701496	0.117139614874262	-3.4636477432251	0.000532903859994253	0.0354127773479755
ENSSSCG00000035218	ADA2	1347.23178955712	-0.38782256764379	0.0890130261497558	-4.35691925574259	1.31905900224841e-05	0.00220105666345332
ENSSSCG00000035226	NA	1537.54797123702	0.325556346793354	0.0787600608614742	4.13352076207703	3.57248007087405e-05	0.00448767721262605
ENSSSCG00000035243	RAB27B	837.874218078664	0.538327350249278	0.102622129142644	5.24572384871307	1.55669923739211e-07	6.00134395656683e-05
ENSSSCG00000035958	EVA1A	372.946054272985	0.550333491346588	0.126736270325395	4.34235195602338	1.40965471274859e-05	0.0023176381894896
ENSSSCG00000036246	GP91-PHOX	19829.0819659389	-0.471953437872073	0.0789519566496941	-5.97772946864518	2.26269079128106e-09	1.33141489718538e-06
ENSSSCG00000037449	CSF1	404.562673382294	-0.699686786510501	0.164861403930315	-4.24409091412476	2.19481362760088e-05	0.00310607801981998
ENSSSCG00000037579	PPBP	2135.37891024194	0.597057097598073	0.0751515574923782	7.94470690322853	1.94650476554968e-15	5.44048081971134e-12
ENSSSCG00000037905	ITGB5	766.12078082524	-0.454354334672994	0.0995345767168666	-4.56478893726989	4.99997123378023e-06	0.00101635778897569
ENSSSCG00000038110	TIFAB	219.433635562365	-0.93144029735107	0.201331778214755	-4.62639482753452	3.72085675008804e-06	0.000831983569319685
ENSSSCG00000038912	NA	91.732283998914	-1.04514971681351	0.274103296702731	-3.81297755038309	0.000137302588435199	0.0128995204933237
ENSSSCG00000039056	GAS7	761.00577604195	-0.832070761567878	0.118097135447695	-7.04564728359902	1.84601330503594e-12	2.06384287503018e-09
ENSSSCG00000039080	TRIB2	410.489994373543	0.501402119375608	0.120953833747765	4.1454008016085	3.39219833004433e-05	0.00431082918018588
ENSSSCG00000039252	TCN1	736.16340720103	0.450071740956289	0.11175153704878	4.02743222010299	5.6389315747446e-05	0.00649930463975718
ENSSSCG00000039270	TREM2	82.2310162913547	-1.0008856544621	0.269631759528857	-3.71204659351332	0.000205590128400457	0.0175457834772298
ENSSSCG00000039348	H1-0	1371.63983718962	0.454516685427932	0.103191866105559	4.40457860276494	1.05989705830785e-05	0.00185150767373152
ENSSSCG00000039633	NA	212.517349995074	-0.672662541159483	0.19465353411168	-3.45569138638681	0.00054888337071948	0.0358860589745251
ENSSSCG00000039745	HMOX1	5391.82386116321	0.299481088697651	0.0683644902921188	4.3806526958364	1.18324339681803e-05	0.00203517864252702
ENSSSCG00000039758	NA	4675.98385490522	0.251550141879439	0.0713141467426939	3.52735261331876	0.000419737371855206	0.0291469802319329
ENSSSCG00000039998	CLIC2	1158.66763405673	-0.397095238380487	0.0941862698119404	-4.21606290570121	2.48604439516196e-05	0.00343135510344577
ENSSSCG00000040095	GPR35	50.766371781392	-1.16743033548454	0.308495309085345	-3.78427256785797	0.000154158804201212	0.0142437638923103
ENSSSCG00000040166	FLRT2	974.122318314799	0.529689994141046	0.0996843533129541	5.31367237221382	1.07437710552999e-07	4.28983429993761e-05
ENSSSCG00000040412	NA	1904.42242355019	-0.378479200800105	0.0901177357699023	-4.19983033935158	2.67115057975751e-05	0.00359800764839625
ENSSSCG00000040631	LPL	6206.17078352078	-0.350039567964654	0.0986143519982641	-3.549580369101	0.000385845666890999	0.0273022440243125
ENSSSCG00000040835	NA	986.622931931879	0.400609604986853	0.0858009586280201	4.66905744868945	3.02584764007339e-06	0.000768840377636828
ENSSSCG00000040883	TMEM199	638.8395777048	0.353330501256586	0.102537631953584	3.44586172437186	0.000569241554307127	0.0368793293719096
ENSSSCG00000040990	NA	42.6083780008077	1.42277360820485	0.317716988798057	4.47811624297238	7.53045951140056e-06	0.0013643862822805
ENSSSCG00000043471	NA	82.9165914260901	-0.91573732656977	0.242962060145727	-3.76905483111445	0.0001638668906143	0.0148945677810396
ENSSSCG00000043605	NA	743.308835089715	0.458562727149984	0.0987226130833404	4.64496140071649	3.40140044226059e-06	0.000826688194445074
ENSSSCG00000044016	NA	120.880627847492	-0.733557812485324	0.211861774620556	-3.46243589151051	0.000535309425027536	0.0354127773479755
ENSSSCG00000046312	NA	206.051504311593	0.538799203603441	0.149669933975654	3.59991609063636	0.000318319884429398	0.0247161437357216
ENSSSCG00000049399	NA	174.770741790243	0.546929267991127	0.162497285097467	3.36577480456413	0.000763289951065245	0.0461274683941051
ENSSSCG00000049524	NA	5548.44217804292	-0.33979087195626	0.0753624122186076	-4.50875790666853	6.52082658799329e-06	0.00125694553885802
